# Supplementary material for: Boosting the performance of single-atom catalysts via external electric field polarization
Source: Nat Commun. 2022 Jun 2;13:3063. doi: 10.1038/s41467-022-30766-x (PMC9163078; doi:10.1038/s41467-022-30766-x)
Supplement: Supplementary file 3 — Source Data [file 41467_2022_30766_MOESM3_ESM.xlsx]

## Sheet: Figure 1f
Figure 1f
Raman spectroscopy	MoS2		Pt SAs-MoS2
	Raman shift (cm-1)	intensity	Raman shift (cm-1)	intensity
	301.509	56.0083	303.109	50.4061
	303.328	64.6005	304.928	61.3689
	305.148	50.8898	306.748	47.0096
	306.965	55.215	308.565	57.2592
	308.782	34.8738	310.382	69.6945
	310.599	54.9681	312.199	39.1053
	312.418	46.6399	314.018	40.213
	314.234	57.6639	315.834	49.5884
	316.05	37.6847	317.65	48.6266
	317.863	50.2185	319.463	53.8445
	319.678	42.9751	321.278	42.7261
	321.493	37.5804	323.093	51.6078
	323.308	48.3165	324.908	71.9512
	325.12	55.1292	326.72	68.1494
	326.933	44.2935	328.533	47.965
	328.744	57.7159	330.344	50.6954
	330.557	38.1626	332.157	47.7981
	332.368	40.489	333.968	72.8604
	334.178	57.9327	335.778	57.0171
	335.988	44.6613	337.588	47.2383
	337.797	43.4388	339.397	53.477
	339.607	41.4083	341.207	59.559
	341.415	49.2076	343.015	51.2043
	343.224	48.3394	344.824	49.7538
	345.032	51.7074	346.632	41.5379
	346.839	46.0299	348.439	56.5567
	348.645	54.7871	350.245	52.9974
	350.452	56.7194	352.052	46.8096
	352.256	51.3237	353.856	48.8622
	354.063	43.5823	355.663	53.2451
	355.866	53.6085	357.466	48.8748
	357.672	53.6206	359.272	44.5486
	359.475	53.8906	361.075	53.0244
	361.278	56.6105	362.878	48.0228
	363.08	47.7965	364.68	66.3519
	364.882	44.2438	366.482	47.8255
	366.684	48.5588	368.284	48.1488
	368.486	50.3232	370.086	41.7872
	370.285	48.0031	371.885	43.4463
	372.085	54.5764	373.685	56.3379
	373.886	81.3143	375.486	56.6036
	375.683	89.0662	377.283	50.9709
	377.483	103.264	379.083	96.2439
	379.28	143.23	380.88	121.042
	381.077	252.933	382.677	295.11
	382.876	575.068	384.476	698.744
	384.672	1202.68	386.272	1305.15
	386.468	1731.23	388.068	1856.97
	388.263	1242.69	389.863	1590.53
	390.058	387.319	391.658	828.869
	391.853	141.228	393.453	223.431
	393.645	104.595	395.245	138.284
	395.439	182.791	397.039	291.196
	397.233	362.777	398.833	488.507
	399.024	751.295	400.624	955.866
	400.817	1391.68	402.417	1706.42
	402.608	2144.67	404.208	2553.17
	404.398	2511.81	405.998	3114.6
	406.19	2084.26	407.79	2803.45
	407.98	1293.66	409.58	1861.93
	409.769	678.778	411.369	1046.8
	411.558	341.308	413.158	594.246
	413.346	218.325	414.946	323.316
	415.134	129.702	416.734	139.123
	416.922	75.9532	418.522	85.6347
	418.707	54.3862	420.307	69.2494
	420.495	49.7521	422.095	37.4174
	422.281	49.5918	423.881	51.129
	424.066	60.6128	425.666	33.5259
	425.852	49.3802	427.452	58.9274
	427.635	66.1869	429.235	35.3701
	429.419	60.1294	431.019	62.2223
	431.202	48.0597	432.802	34.8952
	432.984	56.16	434.584	43.6296
	434.767	38.2257	436.367	24.0861
	436.548	38.3929	438.148	69.5827
	438.33	50.272	439.93	31.262
	440.111	55.8387	441.711	52.1901
	441.892	46.8247	443.492	57.6602
	443.673	52.0461	445.273	32.1568
	445.451	56.7341	447.051	55.2692
	447.231	62.5449	448.831	61.3804
	449.008	59.8242	450.608	45.2516
	450.785	48.5847	452.385	47.9894
	452.564	53.3481	454.164	46.0154
	454.341	43.2078	455.941	51.7155
	456.117	48.1775	457.717	64.62
	457.892	39.9495	459.492	40.1519
	459.668	37.2888	461.268	51.9807
	461.443	37.6507	463.043	13.9162
	463.217	44.2428	464.817	41.5501
	464.99	48.5884	466.59	57.9564
	466.764	51.2445	468.364	44.3186
	468.537	60.5516	470.137	48.9721
	470.309	48.3804	471.909	50.4539
	472.082	59.1564	473.682	50.7241
	473.852	59.1242	475.452	40.6841
	475.623	47.2322	477.223	61.3441
	477.392	41.6013	478.992	43.4125
	479.162	49.86	480.762	42.1791
	480.933	55.2726	482.533	60.2952
	482.7	52.0126	484.3	55.9987
	484.469	59.1399	486.069	52.2617
	486.237	53.99	487.837	58.1094
	488.005	58.4183	489.605	50.4629
	489.772	62.1502	491.372	57.5418
	491.537	53.7854	493.137	57.2743
	493.304	40.3809	494.904	35.6659
	495.069	57.5395	496.669	46.0991
	496.833	50.8971	498.433	24.7297
	498.599	53.74	500.199	42.3356
	499.442	64.8427	501.042	49.6616

## Sheet: Figure 1g
Figure 1g
FET transfer curves	MoS2		Pt SAs-MoS2
	Vg (V)	Ids (A)	Vg (V)	Ids (A)
	-60	6e-12	-60	4.2e-11
	-59.6	6.66474e-12	-59.6	4.33329e-11
	-59.2	6.80279e-12	-59.2	4.3407e-11
	-58.8	7.00551e-12	-58.8	4.35794e-11
	-58.4	6.9024e-12	-58.4	4.32361e-11
	-58	6.65754e-12	-58	4.34519e-11
	-57.6	6.63441e-12	-57.6	4.31007e-11
	-57.2	6.6106e-12	-57.2	4.30222e-11
	-56.8	6.69168e-12	-56.8	4.28002e-11
	-56.4	6.67385e-12	-56.4	4.27513e-11
	-56	6.87979e-12	-56	4.28203e-11
	-55.6	6.93239e-12	-55.6	4.28133e-11
	-55.2	6.84878e-12	-55.2	4.27538e-11
	-54.8	7.24282e-12	-54.8	4.275e-11
	-54.4	7.29365e-12	-54.4	4.27753e-11
	-54	7.33555e-12	-54	4.31374e-11
	-53.6	7.54194e-12	-53.6	4.32142e-11
	-53.2	7.65806e-12	-53.2	4.33018e-11
	-52.8	7.77601e-12	-52.8	4.33725e-11
	-52.4	7.86906e-12	-52.4	4.34267e-11
	-52	7.97846e-12	-52	4.34758e-11
	-51.6	8.0932e-12	-51.6	4.35158e-11
	-51.2	8.19725e-12	-51.2	4.35525e-11
	-50.8	8.30099e-12	-50.8	4.35861e-11
	-50.4	8.42934e-12	-50.4	4.36122e-11
	-50	8.54484e-12	-50	4.36306e-11
	-49.6	8.6573e-12	-49.6	4.36408e-11
	-49.2	8.76012e-12	-49.2	4.36587e-11
	-48.8	8.86218e-12	-48.8	4.36744e-11
	-48.4	8.96761e-12	-48.4	4.3804e-11
	-48	9.07487e-12	-48	4.39131e-11
	-47.6	9.17173e-12	-47.6	4.4007e-11
	-47.2	9.26738e-12	-47.2	4.40707e-11
	-46.8	9.37036e-12	-46.8	4.41143e-11
	-46.4	9.48419e-12	-46.4	4.4127e-11
	-46	9.61207e-12	-46	4.41346e-11
	-45.6	9.76134e-12	-45.6	4.41164e-11
	-45.2	9.92422e-12	-45.2	4.40834e-11
	-44.8	1.01348e-11	-44.8	4.40516e-11
	-44.4	1.03537e-11	-44.4	4.40154e-11
	-44	1.06139e-11	-44	4.39694e-11
	-43.6	1.08799e-11	-43.6	4.38932e-11
	-43.2	1.11727e-11	-43.2	4.38226e-11
	-42.8	1.15882e-11	-42.8	4.37369e-11
	-42.4	1.20455e-11	-42.4	4.36263e-11
	-42	1.25479e-11	-42	4.3527e-11
	-41.6	1.31343e-11	-41.6	4.34131e-11
	-41.2	1.37908e-11	-41.2	4.34244e-11
	-40.8	1.45235e-11	-40.8	4.34348e-11
	-40.4	1.55424e-11	-40.4	4.34336e-11
	-40	1.66428e-11	-40	4.34306e-11
	-39.6	1.78303e-11	-39.6	4.34408e-11
	-39.2	1.91266e-11	-39.2	4.34385e-11
	-38.8	2.0518e-11	-38.8	4.34234e-11
	-38.4	2.20094e-11	-38.4	4.33898e-11
	-38	2.35974e-11	-38	4.3332e-11
	-37.6	2.52741e-11	-37.6	4.3286e-11
	-37.2	2.70622e-11	-37.2	4.32254e-11
	-36.8	2.90484e-11	-36.8	4.31548e-11
	-36.4	3.12114e-11	-36.4	4.30796e-11
	-36	3.35764e-11	-36	4.29998e-11
	-35.6	3.61815e-11	-35.6	4.29458e-11
	-35.2	3.90353e-11	-35.2	4.28799e-11
	-34.8	4.21624e-11	-34.8	4.29508e-11
	-34.4	4.55936e-11	-34.4	4.30419e-11
	-34	4.93458e-11	-34	4.32471e-11
	-33.6	5.34358e-11	-33.6	4.34472e-11
	-33.2	5.78869e-11	-33.2	4.36616e-11
	-32.8	6.27796e-11	-32.8	4.38779e-11
	-32.4	6.81217e-11	-32.4	4.41202e-11
	-32	7.39994e-11	-32	4.43606e-11
	-31.6	8.08043e-11	-31.6	4.45867e-11
	-31.2	8.81929e-11	-31.2	4.48333e-11
	-30.8	9.62762e-11	-30.8	4.51241e-11
	-30.4	1.05144e-10	-30.4	4.54301e-11
	-30	1.14801e-10	-30	4.57682e-11
	-29.6	1.25269e-10	-29.6	4.61502e-11
	-29.2	1.36668e-10	-29.2	4.65465e-11
	-28.8	1.49111e-10	-28.8	4.69782e-11
	-28.4	1.62606e-10	-28.4	4.7461e-11
	-28	1.77221e-10	-28	4.79895e-11
	-27.6	1.93068e-10	-27.6	4.85569e-11
	-27.2	2.10357e-10	-27.2	4.91727e-11
	-26.8	2.29363e-10	-26.8	4.99716e-11
	-26.4	2.5006e-10	-26.4	5.08274e-11
	-26	2.727e-10	-26	5.17424e-11
	-25.6	2.97386e-10	-25.6	5.27277e-11
	-25.2	3.24188e-10	-25.2	5.37524e-11
	-24.8	3.5334e-10	-24.8	5.48428e-11
	-24.4	3.8496e-10	-24.4	5.60167e-11
	-24	4.19474e-10	-24	5.7291e-11
	-23.6	4.57075e-10	-23.6	5.8658e-11
	-23.2	4.98166e-10	-23.2	6.01431e-11
	-22.8	5.42972e-10	-22.8	6.175e-11
	-22.4	5.91776e-10	-22.4	6.35103e-11
	-22	6.44952e-10	-22	6.54189e-11
	-21.6	7.03095e-10	-21.6	6.74686e-11
	-21.2	7.66359e-10	-21.2	6.96917e-11
	-20.8	8.34996e-10	-20.8	7.20875e-11
	-20.4	9.09376e-10	-20.4	7.47721e-11
	-20	9.89694e-10	-20	7.7656e-11
	-19.6	1.07644e-09	-19.6	8.07736e-11
	-19.2	1.17018e-09	-19.2	8.41367e-11
	-18.8	1.27158e-09	-18.8	8.77844e-11
	-18.4	1.38135e-09	-18.4	9.17446e-11
	-18	1.50057e-09	-18	9.60283e-11
	-17.6	1.62968e-09	-17.6	1.00688e-10
	-17.2	1.76942e-09	-17.2	1.05781e-10
	-16.8	1.92023e-09	-16.8	1.11295e-10
	-16.4	2.08347e-09	-16.4	1.17279e-10
	-16	2.25995e-09	-16	1.23739e-10
	-15.6	2.45049e-09	-15.6	1.30713e-10
	-15.2	2.65606e-09	-15.2	1.38265e-10
	-14.8	2.877e-09	-14.8	1.46433e-10
	-14.4	3.11455e-09	-14.4	1.55297e-10
	-14	3.36912e-09	-14	1.64848e-10
	-13.6	3.64224e-09	-13.6	1.75132e-10
	-13.2	3.93534e-09	-13.2	1.86369e-10
	-12.8	4.24908e-09	-12.8	1.98424e-10
	-12.4	4.58409e-09	-12.4	2.11334e-10
	-12	4.94173e-09	-12	2.25141e-10
	-11.6	5.32206e-09	-11.6	2.39823e-10
	-11.2	5.72615e-09	-11.2	2.55455e-10
	-10.8	6.15578e-09	-10.8	2.72074e-10
	-10.4	6.61121e-09	-10.4	2.8976e-10
	-10	7.09281e-09	-10	3.08572e-10
	-9.6	7.60142e-09	-9.6	3.28558e-10
	-9.2	8.13852e-09	-9.2	3.4975e-10
	-8.8	8.70437e-09	-8.8	3.72551e-10
	-8.4	9.29907e-09	-8.4	3.9661e-10
	-8	9.92279e-09	-8	4.21959e-10
	-7.6	1.0576e-08	-7.6	4.48711e-10
	-7.2	1.12582e-08	-7.2	4.76853e-10
	-6.8	1.19695e-08	-6.8	5.06373e-10
	-6.4	1.27093e-08	-6.4	5.37643e-10
	-6	1.3478e-08	-6	5.70384e-10
	-5.6	1.42744e-08	-5.6	6.04661e-10
	-5.2	1.50986e-08	-5.2	6.4049e-10
	-4.8	1.59518e-08	-4.8	6.77941e-10
	-4.4	1.68343e-08	-4.4	7.17053e-10
	-4	1.77456e-08	-4	7.57911e-10
	-3.6	1.86852e-08	-3.6	8.00643e-10
	-3.2	1.9653e-08	-3.2	8.45269e-10
	-2.8	2.06497e-08	-2.8	8.91767e-10
	-2.4	2.16769e-08	-2.4	9.40295e-10
	-2	2.27343e-08	-2	9.91118e-10
	-1.6	2.38214e-08	-1.6	1.04417e-09
	-1.2	2.49368e-08	-1.2	1.09952e-09
	-0.8	2.60818e-08	-0.8	1.15737e-09
	-0.4	2.72554e-08	-0.4	1.21774e-09
	0	2.84599e-08	0	1.28078e-09
	0.4	2.96985e-08	0.4	1.34644e-09
	0.8	3.09717e-08	0.8	1.41488e-09
	1.2	3.22794e-08	1.2	1.4864e-09
	1.6	3.36243e-08	1.6	1.561e-09
	2	3.50057e-08	2	1.63876e-09
	2.4	3.64219e-08	2.4	1.7198e-09
	2.8	3.78758e-08	2.8	1.80432e-09
	3.2	3.93676e-08	3.2	1.89243e-09
	3.6	4.08973e-08	3.6	1.98443e-09
	4	4.24659e-08	4	2.0805e-09
	4.4	4.40782e-08	4.4	2.18068e-09
	4.8	4.57359e-08	4.8	2.28535e-09
	5.2	4.74381e-08	5.2	2.39434e-09
	5.6	4.91858e-08	5.6	2.50778e-09
	6	5.09797e-08	6	2.62603e-09
	6.4	5.28224e-08	6.4	2.74925e-09
	6.8	5.47153e-08	6.8	2.87754e-09
	7.2	5.66596e-08	7.2	3.01124e-09
	7.6	5.86557e-08	7.6	3.1505e-09
	8	6.07035e-08	8	3.29522e-09
	8.4	6.28073e-08	8.4	3.44551e-09
	8.8	6.49632e-08	8.8	3.60147e-09
	9.2	6.71716e-08	9.2	3.76299e-09
	9.6	6.9437e-08	9.6	3.93048e-09
	10	7.1758e-08	10	4.10431e-09
	10.4	7.41389e-08	10.4	4.28471e-09
	10.8	7.6578e-08	10.8	4.47168e-09
	11.2	7.90749e-08	11.2	4.66551e-09
	11.6	8.16322e-08	11.6	4.86661e-09
	12	8.42517e-08	12	5.07503e-09
	12.4	8.69289e-08	12.4	5.29114e-09
	12.8	8.96661e-08	12.8	5.51534e-09
	13.2	9.24637e-08	13.2	5.7475e-09
	13.6	9.53285e-08	13.6	5.98785e-09
	14	9.82633e-08	14	6.23691e-09
	14.4	1.01268e-07	14.4	6.49481e-09
	14.8	1.04346e-07	14.8	6.76128e-09
	15.2	1.07499e-07	15.2	7.03674e-09
	15.6	1.10725e-07	15.6	7.3216e-09
	16	1.14023e-07	16	7.61571e-09
	16.4	1.17397e-07	16.4	7.91946e-09
	16.8	1.20844e-07	16.8	8.23252e-09
	17.2	1.24365e-07	17.2	8.55628e-09
	17.6	1.27961e-07	17.6	8.89034e-09
	18	1.31636e-07	18	9.23417e-09
	18.4	1.35394e-07	18.4	9.58817e-09
	18.8	1.39241e-07	18.8	9.95225e-09
	19.2	1.43179e-07	19.2	1.03268e-08
	19.6	1.47205e-07	19.6	1.07122e-08
	20	1.51321e-07	20	1.11088e-08
	20.4	1.55528e-07	20.4	1.15167e-08
	20.8	1.59829e-07	20.8	1.19363e-08
	21.2	1.64219e-07	21.2	1.23684e-08
	21.6	1.687e-07	21.6	1.28136e-08
	22	1.73276e-07	22	1.32716e-08
	22.4	1.77946e-07	22.4	1.37427e-08
	22.8	1.82707e-07	22.8	1.4227e-08
	23.2	1.87568e-07	23.2	1.47258e-08
	23.6	1.92529e-07	23.6	1.52391e-08
	24	1.97591e-07	24	1.57673e-08
	24.4	2.02758e-07	24.4	1.63105e-08
	24.8	2.08024e-07	24.8	1.68694e-08
	25.2	2.13394e-07	25.2	1.74445e-08
	25.6	2.18872e-07	25.6	1.80361e-08
	26	2.24455e-07	26	1.86437e-08
	26.4	2.30144e-07	26.4	1.92679e-08
	26.8	2.3593e-07	26.8	1.99083e-08
	27.2	2.41822e-07	27.2	2.05655e-08
	27.6	2.47814e-07	27.6	2.12421e-08
	28	2.53909e-07	28	2.19377e-08
	28.4	2.60114e-07	28.4	2.26517e-08
	28.8	2.66428e-07	28.8	2.33854e-08
	29.2	2.72843e-07	29.2	2.41395e-08
	29.6	2.79364e-07	29.6	2.49139e-08
	30	2.85997e-07	30	2.57087e-08
	30.4	2.9274e-07	30.4	2.65235e-08
	30.8	2.99585e-07	30.8	2.73612e-08
	31.2	3.06528e-07	31.2	2.82218e-08
	31.6	3.1356e-07	31.6	2.91051e-08
	32	3.20682e-07	32	3.00106e-08
	32.4	3.27897e-07	32.4	3.09388e-08
	32.8	3.3521e-07	32.8	3.18912e-08
	33.2	3.42618e-07	33.2	3.28688e-08
	33.6	3.50118e-07	33.6	3.38705e-08
	34	3.57711e-07	34	3.48947e-08
	34.4	3.65395e-07	34.4	3.59408e-08
	34.8	3.73163e-07	34.8	3.70118e-08
	35.2	3.8102e-07	35.2	3.81099e-08
	35.6	3.88964e-07	35.6	3.92331e-08
	36	3.97003e-07	36	4.03836e-08
	36.4	4.05135e-07	36.4	4.15627e-08
	36.8	4.13358e-07	36.8	4.27716e-08
	37.2	4.2167e-07	37.2	4.40101e-08
	37.6	4.30067e-07	37.6	4.52786e-08
	38	4.38561e-07	38	4.65764e-08
	38.4	4.47151e-07	38.4	4.7905e-08
	38.8	4.55826e-07	38.8	4.92666e-08
	39.2	4.64578e-07	39.2	5.06619e-08
	39.6	4.73413e-07	39.6	5.20903e-08
	40	4.82326e-07	40	5.35514e-08
	40.4	4.91315e-07	40.4	5.50439e-08
	40.8	5.00384e-07	40.8	5.65693e-08
	41.2	5.09532e-07	41.2	5.81294e-08
	41.6	5.18759e-07	41.6	5.97238e-08
	42	5.28071e-07	42	6.13527e-08
	42.4	5.37466e-07	42.4	6.30183e-08
	42.8	5.46929e-07	42.8	6.47211e-08
	43.2	5.56462e-07	43.2	6.64637e-08
	43.6	5.66076e-07	43.6	6.82449e-08
	44	5.75775e-07	44	7.0062e-08
	44.4	5.85553e-07	44.4	7.19196e-08
	44.8	5.95397e-07	44.8	7.38205e-08
	45.2	6.05301e-07	45.2	7.57619e-08
	45.6	6.15259e-07	45.6	7.77349e-08
	46	6.25262e-07	46	7.97471e-08
	46.4	6.35317e-07	46.4	8.18015e-08
	46.8	6.45417e-07	46.8	8.38952e-08
	47.2	6.55568e-07	47.2	8.60283e-08
	47.6	6.65761e-07	47.6	8.81999e-08
	48	6.75997e-07	48	9.04093e-08
	48.4	6.86277e-07	48.4	9.26593e-08
	48.8	6.96603e-07	48.8	9.49512e-08
	49.2	7.06977e-07	49.2	9.72831e-08
	49.6	7.17401e-07	49.6	9.96564e-08
	50	7.27875e-07	50	1.02072e-07
	50.4	7.38395e-07	50.4	1.04533e-07
	50.8	7.4896e-07	50.8	1.07044e-07
	51.2	7.5957e-07	51.2	1.09604e-07
	51.6	7.7023e-07	51.6	1.12213e-07
	52	7.80943e-07	52	1.14877e-07
	52.4	7.91693e-07	52.4	1.17594e-07
	52.8	8.02476e-07	52.8	1.20366e-07
	53.2	8.13295e-07	53.2	1.23195e-07
	53.6	8.24135e-07	53.6	1.26077e-07
	54	8.34967e-07	54	1.28957e-07
	54.4	8.45804e-07	54.4	1.31851e-07
	54.8	8.56686e-07	54.8	1.34763e-07
	55.2	8.67603e-07	55.2	1.37698e-07
	55.6	8.7849e-07	55.6	1.40689e-07
	56	8.89481e-07	56	1.43708e-07
	56.4	9.00548e-07	56.4	1.46869e-07
	56.8	9.11667e-07	56.8	1.50062e-07
	57.2	9.22813e-07	57.2	1.53347e-07
	57.6	9.33991e-07	57.6	1.56706e-07
	58	9.45149e-07	58	1.6018e-07
	58.4	9.56372e-07	58.4	1.63847e-07
	58.8	9.67577e-07	58.8	1.67467e-07
	59.2	9.7875e-07	59.2	1.7118e-07
	59.6	9.90148e-07	59.6	1.74847e-07
	60	1.00015e-06	60	1.7818e-07

## Sheet: Figure 1h
Figure 1h
XPS spectra	Pt SAs-MoS2							Pt NPs-MoS2							Pt/C
	binding energy (eV)	intensity	Composite spectrum	[1/1]	[2/1]	[3/1]	[4/1]	binding energy (eV)	intensity	Composite spectrum	[1/1]	[2/1]	[3/1]	[4/1]	binding energy (eV)	intensity	Composite spectrum	[1/1]	[2/1]	[3/1]	[4/1]
	80.2	2698.75	2797.97	2797.92	2797.92	2797.97	2797.92	76.6	2635.61	2611.43	2606.63	2606.43	2606.25	2610.88	78.4	2890	2929.32	2912.75	2905.49	2911.88	2915.45
	80.1	2736.64	2798.04	2797.98	2797.98	2798.04	2797.99	76.5	2638.64	2614.56	2607.47	2607.41	2607.08	2613.84	78.3	2948.33	2922.46	2903.6	2896.15	2902.74	2908.17
	80	2758.05	2798.11	2798.05	2798.05	2798.11	2798.06	76.4	2640.02	2618.66	2608.31	2608.51	2607.91	2617.65	78.2	2997.92	2915.65	2893.62	2885.97	2892.78	2900.93
	79.9	2767.59	2798.19	2798.12	2798.12	2798.18	2798.13	76.3	2644.63	2623.97	2609.15	2609.81	2608.73	2622.48	78.1	3070.42	2910.29	2883.79	2875.93	2882.96	2895.11
	79.8	2783.15	2798.26	2798.18	2798.18	2798.24	2798.2	76.2	2651.83	2630.69	2609.99	2611.4	2609.56	2628.42	78	3104.58	2906.45	2873.69	2865.6	2872.87	2890.8
	79.7	2792.22	2798.35	2798.25	2798.25	2798.31	2798.28	76.1	2659.21	2638.99	2610.84	2613.46	2610.39	2635.47	77.9	3165.83	2904.81	2863.27	2854.95	2862.47	2888.67
	79.6	2797.99	2798.45	2798.31	2798.32	2798.38	2798.38	76	2669.54	2648.92	2611.68	2616.2	2611.22	2643.47	77.8	3246.67	2906.36	2852.64	2844.08	2851.86	2889.7
	79.5	2799.03	2798.56	2798.38	2798.38	2798.45	2798.49	75.9	2678.18	2660.43	2612.53	2619.89	2612.04	2652.09	77.7	3285.42	2911.9	2841.47	2832.65	2840.71	2894.69
	79.4	2800.99	2798.7	2798.45	2798.45	2798.52	2798.63	75.8	2691.39	2673.37	2613.38	2624.9	2612.87	2660.84	77.6	3337.92	2923.61	2830.56	2821.48	2829.83	2905.82
	79.3	2802.86	2798.89	2798.51	2798.51	2798.59	2798.82	75.7	2704.47	2687.49	2614.23	2631.61	2613.7	2669.04	77.5	3362.5	2942.43	2819.25	2809.9	2818.55	2924.03
	79.2	2806.2	2799.16	2798.58	2798.58	2798.65	2799.08	75.6	2719.15	2702.47	2615.08	2640.46	2614.52	2675.98	77.4	3469.58	2970.44	2807.78	2798.14	2807.12	2951.41
	79.1	2806.51	2799.52	2798.64	2798.65	2798.72	2799.44	75.5	2733.39	2718.03	2615.93	2651.86	2615.35	2680.95	77.3	3490.42	3008.97	2795.45	2785.52	2794.84	2989.27
	79	2806.4	2800.04	2798.71	2798.73	2798.79	2799.95	75.4	2747.38	2733.95	2616.78	2666.13	2616.18	2683.39	77.2	3579.17	3061.71	2783.91	2773.66	2783.33	3041.3
	78.9	2809.62	2800.78	2798.78	2798.8	2798.86	2800.67	75.3	2759.95	2750.17	2617.64	2683.45	2617.01	2683.09	77.1	3612.92	3128.82	2771.27	2760.72	2770.75	3107.65
	78.8	2814.26	2801.83	2798.84	2798.89	2798.93	2801.69	75.2	2773.2	2766.78	2618.5	2703.76	2617.83	2680.2	77	3718.75	3213.08	2758.54	2747.68	2758.07	3191.08
	78.7	2817.47	2803.29	2798.91	2799	2799	2803.12	75.1	2786.91	2783.92	2619.36	2726.67	2618.66	2675.21	76.9	3785.42	3315.74	2745.6	2734.48	2745.2	3292.81
	78.6	2823.8	2805.32	2798.98	2799.13	2799.07	2805.08	75	2803.24	2801.56	2620.22	2751.49	2619.49	2668.83	76.8	3797.5	3437.18	2732.11	2720.84	2731.8	3413.14
	78.5	2831.1	2808.09	2799.04	2799.3	2799.14	2807.73	74.9	2824.04	2819.37	2621.08	2777.13	2620.32	2661.79	76.7	3862.08	3578.47	2719.27	2708.07	2719.04	3553.03
	78.4	2841.2	2811.79	2799.11	2799.54	2799.21	2811.26	74.8	2844.03	2836.67	2621.95	2802.25	2621.14	2654.76	76.6	3912.92	3736.96	2705.52	2694.87	2705.38	3709.56
	78.3	2851.94	2816.67	2799.18	2799.89	2799.28	2815.86	74.7	2864.31	2852.45	2622.82	2825.3	2621.97	2648.27	76.5	4037.08	3911.05	2691.41	2682.24	2691.38	3880.68
	78.2	2864.16	2822.99	2799.24	2800.4	2799.35	2821.72	74.6	2879.42	2865.5	2623.7	2844.72	2622.8	2642.69	76.4	4149.17	4097.65	2676.95	2671	2677.04	4062.48
	78.1	2878.37	2831.01	2799.31	2801.14	2799.42	2829.06	74.5	2891.44	2874.61	2624.57	2859.08	2623.63	2638.2	76.3	4250.83	4292.52	2661.75	2662.13	2661.98	4249.34
	78	2893.11	2841.02	2799.37	2802.24	2799.49	2838.03	74.4	2896.23	2878.7	2625.46	2867.31	2624.45	2634.84	76.2	4435.83	4492.09	2646.34	2658.4	2646.72	4435.45
	77.9	2908.57	2853.27	2799.44	2803.83	2799.56	2848.76	74.3	2896.09	2877.09	2626.34	2868.8	2625.28	2632.51	76.1	4623.75	4691.35	2629.46	2662.03	2630.02	4612.3
	77.8	2922.58	2868.01	2799.51	2806.1	2799.63	2861.29	74.2	2890.32	2869.57	2627.24	2863.48	2626.12	2631.06	76	4889.58	4888.47	2611.8	2678.91	2612.57	4772.85
	77.7	2937.14	2885.42	2799.57	2809.29	2799.7	2875.57	74.1	2882.82	2856.48	2628.14	2851.86	2626.96	2630.32	75.9	5092.92	5082.52	2592.88	2715.86	2593.88	4908.86
	77.6	2954.34	2905.61	2799.64	2813.7	2799.78	2891.41	74	2876.01	2838.64	2629.05	2834.96	2627.82	2630.09	75.8	5335	5276.69	2573.34	2783.32	2574.63	5013.69
	77.5	2972.07	2928.63	2799.7	2819.67	2799.85	2908.52	73.9	2864.54	2817.29	2629.96	2814.14	2628.72	2630.24	75.7	5568.75	5476.44	2552.51	2892.93	2554.14	5080.47
	77.4	2994.44	2954.41	2799.77	2827.58	2799.92	2926.45	73.8	2845.99	2793.89	2630.88	2790.95	2629.68	2630.63	75.6	5833.33	5691.74	2530.55	3059.24	2532.61	5104.75
	77.3	3019.64	2982.82	2799.84	2837.86	2800	2944.64	73.7	2819.02	2769.96	2631.82	2766.95	2630.74	2631.18	75.5	6092.08	5935.64	2507.56	3297.74	2510.16	5084.13
	77.2	3047.96	3013.59	2799.9	2850.91	2800.07	2962.41	73.6	2788.66	2746.93	2632.76	2743.54	2632	2631.84	75.4	6424.58	6222.31	2483.36	3622.73	2486.69	5018.25
	77.1	3078.16	3046.37	2799.97	2867.11	2800.15	2979.04	73.5	2760.75	2725.98	2633.72	2721.85	2633.55	2632.55	75.3	6799.17	6564.01	2457.04	4044.17	2461.35	4908.38
	77	3111.48	3080.7	2800.03	2886.77	2800.22	2993.78	73.4	2733.05	2708.05	2634.7	2702.66	2635.57	2633.29	75.2	7206.67	6969.87	2429.14	4566.77	2434.81	4759.37
	76.9	3146.1	3116.05	2800.1	2910.04	2800.3	3005.92	73.3	2714.46	2693.76	2635.69	2686.41	2638.25	2634.06	75.1	7613.75	7440.25	2399.61	5184.68	2407.18	4577.16
	76.8	3180.28	3151.79	2800.17	2936.91	2800.38	3014.84	73.2	2703.76	2683.47	2636.71	2673.22	2641.83	2634.84	75	8049.58	7963.81	2367.97	5879.16	2378.26	4368.43
	76.7	3210.03	3187.19	2800.23	2967.13	2800.45	3020.08	73.1	2699.52	2677.31	2637.76	2662.95	2646.59	2635.63	74.9	8505.83	8516.99	2334.39	6618.56	2348.53	4141.04
	76.6	3240.08	3221.47	2800.3	3000.18	2800.53	3021.36	73	2698.26	2675.24	2638.85	2655.3	2652.76	2636.42	74.8	8918.75	9063.83	2298.92	7358.64	2318.53	3902.82
	76.5	3264.82	3253.76	2800.37	3035.27	2800.61	3018.61	72.9	2700.03	2677.02	2640.01	2649.87	2660.51	2637.22	74.7	9396.25	9559.35	2261.96	8046.44	2289.32	3661.5
	76.4	3290.71	3283.14	2800.43	3071.33	2800.69	3011.98	72.8	2707.2	2682.28	2641.28	2646.22	2669.83	2638.02	74.6	9792.5	9952.91	2222.2	8623.98	2260.39	3422.24
	76.3	3309.82	3308.67	2800.5	3107.05	2800.78	3001.84	72.7	2712.62	2690.5	2642.73	2643.96	2680.54	2638.83	74.5	10114.2	10200.1	2181.7	9040.4	2234.88	3192.49
	76.2	3322.12	3329.41	2800.57	3140.96	2800.86	2988.72	72.6	2718	2701.02	2644.51	2642.72	2692.19	2639.63	74.4	10217.1	10265.2	2140.76	9254.38	2214.42	2976.64
	76.1	3332.35	3344.49	2800.63	3171.53	2800.95	2973.26	72.5	2726.13	2713.11	2646.88	2642.21	2704.09	2640.44	74.3	10145	10129	2100.04	9242.39	2201.26	2778.13
	76	3339.18	3353.14	2800.7	3197.27	2801.04	2956.22	72.4	2736.13	2726.05	2650.24	2642.19	2715.36	2641.25	74.2	9951.67	9793.42	2061	9002.94	2198.73	2599.93
	75.9	3335.71	3354.78	2800.76	3216.85	2801.14	2938.32	72.3	2747.64	2739.35	2655.22	2642.51	2725.03	2642.07	74.1	9562.92	9279.4	2023.23	8554.36	2208.55	2441.99
	75.8	3327.83	3349.08	2800.83	3229.2	2801.24	2920.3	72.2	2762.53	2752.86	2662.7	2643.03	2732.21	2642.88	74	9004.58	8627.9	1988.41	7935.82	2234.67	2305.43
	75.7	3309.21	3336	2800.9	3233.66	2801.36	2902.77	72.1	2782.41	2766.96	2673.84	2643.68	2736.19	2643.69	73.9	8199.17	7891.78	1957.65	7198.99	2280.58	2190.09
	75.6	3288.98	3315.82	2800.98	3229.98	2801.5	2886.25	72	2805.95	2782.61	2689.99	2644.42	2736.62	2644.51	73.8	7385	7128.74	1931.63	6400.9	2349.24	2094.88
	75.5	3265.92	3289.16	2801.05	3218.36	2801.68	2871.14	71.9	2828.47	2801.17	2712.52	2645.19	2733.54	2645.32	73.7	6545	6392.17	1908.82	5594.82	2441.13	2016.22
	75.4	3240.13	3256.96	2801.14	3199.46	2801.95	2857.68	71.8	2852.16	2824.16	2742.52	2645.99	2727.4	2646.14	73.6	5812.5	5730.14	1890.62	4829.21	2559.14	1953.35
	75.3	3207.45	3220.44	2801.25	3174.3	2802.36	2846.01	71.7	2878.22	2852.74	2780.41	2646.8	2718.94	2646.96	73.5	5178.75	5175.75	1875.98	4138.18	2702.95	1903.06
	75.2	3177.37	3181.04	2801.39	3144.19	2803.01	2836.12	71.6	2906.79	2887.2	2825.55	2647.62	2709.11	2647.78	73.4	4789.58	4747.59	1863.68	3542.1	2870.93	1862.02
	75.1	3147.91	3140.35	2801.59	3110.62	2804.07	2827.95	71.5	2937.46	2926.45	2875.9	2648.45	2698.84	2648.6	73.3	4527.92	4451.3	1853.44	3049.21	3061.11	1827.91
	75	3123.55	3100.03	2801.87	3075.12	2805.76	2821.36	71.4	2966.45	2967.84	2927.96	2649.28	2689.01	2649.42	73.2	4370.83	4282.01	1846.32	2658.09	3271.15	1799.74
	74.9	3095.94	3061.76	2802.29	3039.17	2808.43	2816.15	71.3	2985.46	3007.21	2976.94	2650.1	2680.23	2650.24	73.1	4288.33	4224.83	1842.25	2358.16	3495.67	1775.17
	74.8	3070.99	3027.22	2802.92	3004.1	2812.54	2812.14	71.2	2998.9	3039.44	3017.34	2650.93	2672.9	2651.06	73	4333.75	4260.81	1842.74	2135.35	3728.72	1753.03
	74.7	3044.85	2997.99	2803.88	2970.98	2818.68	2809.12	71.1	3001.54	3059.29	3043.75	2651.76	2667.17	2651.88	72.9	4446.25	4369.19	1850.19	1973.97	3962.85	1732.27
	74.6	3027.86	2975.57	2805.32	2940.65	2827.57	2806.89	71	2993.59	3062.73	3052.21	2652.58	2662.99	2652.7	72.8	4558.33	4530.11	1868.41	1858.88	4189.46	1712.01
	74.5	3013.39	2961.33	2807.46	2913.63	2840.01	2805.3	70.9	2974.05	3048.3	3041.44	2653.41	2660.16	2653.53	72.7	4702.92	4727.75	1904	1777.81	4400.08	1692.51
	74.4	3004.57	2956.46	2810.59	2890.2	2856.76	2804.18	70.8	2945.78	3017.68	3013.36	2654.24	2658.45	2654.35	72.6	4850.42	4949.28	1964.45	1719.53	4584.43	1672.7
	74.3	3000.94	2961.91	2815.05	2870.4	2878.51	2803.42	70.7	2915.43	2974.99	2972.36	2655.07	2657.6	2655.17	72.5	5066.25	5188.04	2060.6	1676.14	4733.21	1652.45
	74.2	3012.5	2978.25	2821.32	2854.06	2905.61	2802.93	70.6	2875.44	2925.5	2923.94	2655.89	2657.35	2655.99	72.4	5309.58	5442.88	2205.63	1641.7	4837.74	1631.39
	74.1	3032.17	3005.58	2829.9	2840.9	2938.02	2802.61	70.5	2836.75	2874.44	2873.53	2656.72	2657.53	2656.82	72.3	5638.75	5718.32	2414.82	1612.11	4891.03	1609.2
	74	3061.35	3043.41	2841.42	2830.55	2975.06	2802.43	70.4	2801.88	2826.21	2825.69	2657.55	2657.98	2657.64	72.2	5982.08	6023.28	2703.97	1584.11	4888.06	1585.09
	73.9	3095.43	3090.58	2856.51	2822.6	3015.4	2802.34	70.3	2773.07	2783.91	2783.6	2658.38	2658.6	2658.47	72.1	6349.58	6371.31	3089.46	1556.87	4828.37	1559.78
	73.8	3141.45	3145.26	2875.8	2816.62	3056.99	2802.31	70.2	2746.03	2749.2	2749	2659.2	2659.31	2659.29	72	6747.08	6775.3	3583.13	1529.11	4713.64	1532.88
	73.7	3192.42	3204.99	2899.88	2812.24	3097.23	2802.31	70.1	2718.62	2722.42	2722.28	2660.03	2660.08	2660.11	71.9	7216.67	7244.49	4189.74	1499.48	4548.05	1503.56
	73.6	3246.96	3266.92	2929.17	2809.09	3133.18	2802.34	70	2699.34	2702.95	2702.85	2660.86	2660.88	2660.94	71.8	7752.92	7781.84	4905.29	1467.89	4339.09	1472
	73.5	3297.14	3328.01	2963.89	2806.89	3161.92	2802.38	69.9	2685.5	2689.61	2689.52	2661.68	2661.7	2661.76	71.7	8289.17	8379.01	5712.83	1433.88	4095.22	1437.91
	73.4	3346.51	3385.35	3003.91	2805.39	3180.88	2802.43	69.8	2679.19	2680.99	2680.91	2662.51	2662.52	2662.59	71.6	8827.5	9014.79	6581.78	1397.5	3826	1401.38
	73.3	3394.57	3436.46	3048.74	2804.39	3188.29	2802.49	69.7	2675.22	2675.77	2675.69	2663.34	2663.34	2663.41	71.5	9397.92	9654.12	7467.65	1358.84	3541.07	1362.56
	73.2	3440.61	3479.54	3097.44	2803.75	3183.45	2802.56	69.6	2677.1	2672.84	2672.77	2664.17	2664.17	2664.24	71.4	9879.58	10248.7	8313.18	1317.2	3248.67	1320.77
	73.1	3474.46	3513.56	3148.62	2803.36	3166.81	2802.62								71.3	10264.2	10743.7	9055.64	1274.32	2958.56	1277.74
	73	3496.71	3538.22	3200.47	2803.13	3139.98	2802.68								71.2	10647.5	11080.1	9629.14	1230.46	2677.76	1233.73
	72.9	3509.26	3553.73	3250.84	2803.02	3105.37	2802.75								71.1	10899.2	11202.1	9972.65	1183.63	2409.63	1186.76
	72.8	3512.93	3560.6	3297.38	2802.97	3065.88	2802.82								71	10997.1	11076	10048.5	1137.34	2161.5	1140.34
	72.7	3507.3	3559.4	3337.72	2802.97	3024.47	2802.88								70.9	10647.1	10691	9843.68	1092.15	1936.3	1095.03
	72.6	3495.2	3550.61	3369.67	2803	2983.84	2802.95								70.8	10122.1	10067.9	9377.88	1050.07	1737.05	1052.84
	72.5	3474.72	3534.55	3391.4	2803.04	2946.14	2803.01								70.7	9312.08	9250.55	8695.12	1010.92	1563.4	1013.57
	72.4	3449.77	3511.42	3401.62	2803.1	2912.86	2803.08								70.6	8280	8300.51	7858.06	976.738	1416.36	979.293
	72.3	3424.24	3481.4	3399.74	2803.16	2884.8	2803.15								70.5	7067.92	7283.6	6934.23	948.692	1295.35	951.151
	72.2	3399.03	3444.79	3385.86	2803.22	2862.14	2803.21								70.4	5812.92	6260.63	5986.58	926.008	1197.44	928.377
	72.1	3373.37	3402.1	3360.82	2803.28	2844.56	2803.28								70.3	4674.58	5284.57	5070.47	908.886	1120.47	911.169
	72	3341.48	3354.21	3326.09	2803.35	2831.46	2803.34								70.2	3703.33	4394.87	4227.72	896.312	1061.03	898.512
	71.9	3302.4	3302.29	3283.64	2803.41	2822.06	2803.41								70.1	2961.67	3616.55	3485.65	886.829	1015.39	888.953
	71.8	3258.47	3247.83	3235.75	2803.48	2815.55	2803.48								70	2404.17	2961.76	2858.47	879.787	980.817	881.837
	71.7	3213.04	3192.47	3184.79	2803.55	2811.22	2803.54								69.9	1994.58	2430.97	2348.49	874.79	955.09	876.77
	71.6	3163.95	3137.9	3133.07	2803.61	2808.44	2803.61								69.8	1711.25	2015.03	1948.09	870.874	935.704	872.789
	71.5	3108.88	3085.68	3082.64	2803.68	2806.72	2803.68								69.7	1530.83	1699.48	1644.09	867.683	921.033	869.535
	71.4	3051.61	3037.12	3035.18	2803.74	2805.69	2803.74								69.6	1420	1467.34	1420.53	865.138	909.982	866.93
	71.3	3002.58	2993.24	2991.94	2803.81	2805.1	2803.81								69.5	1338.75	1300.83	1260.41	862.729	901.25	864.464
	71.2	2957.42	2954.63	2953.72	2803.88	2804.79	2803.88								69.4	1259.17	1184.28	1148.66	860.643	894.422	862.324
	71.1	2919.41	2921.57	2920.88	2803.94	2804.63	2803.94								69.3	1162.92	1104.46	1072.51	859.18	889.349	860.809
	71	2886.1	2893.98	2893.42	2804.01	2804.56	2804.01								69.2	1103.33	1050.36	1021.27	858.08	885.444	859.659
	70.9	2861.33	2871.54	2871.07	2804.07	2804.55	2804.07								69.1	1058.75	1013.3	986.495	856.804	881.934	858.335
	70.8	2841.4	2853.74	2853.32	2804.14	2804.56	2804.14								69	1053.33	988.01	963.085	855.947	879.249	857.433
	70.7	2826.22	2839.96	2839.58	2804.21	2804.59	2804.21								68.9	1019.17	969.88	946.54	854.92	876.686	856.364
	70.6	2810.41	2829.55	2829.2	2804.27	2804.62	2804.27								68.8	986.25	956.63	934.66	854.109	874.55	855.511
	70.5	2797.93	2821.88	2821.55	2804.34	2804.66	2804.34								68.7	955.417	946.745	925.983	853.7	872.977	855.062
	70.4	2785.97	2816.35	2816.05	2804.41	2804.71	2804.4								68.6	921.667	938.567	918.889	853.093	871.328	854.417
	70.3	2775.92	2812.47	2812.19	2804.47	2804.75	2804.47								68.5	936.25	931.909	913.216	852.74	870.032	854.028
	70.2	2766.51	2809.82	2809.55	2804.54	2804.8	2804.54								68.4	922.083	925.878	908.086	852.133	868.561	853.385
	70.1	2759.72	2808.05	2807.8	2804.6	2804.85	2804.6								68.3	909.583	920.687	903.728	851.718	867.351	852.937
	70	2757.3	2806.89	2806.66	2804.67	2804.9	2804.67								68.2	889.167	916.234	900.048	851.536	866.433	852.723
	69.9	2758.64	2806.17	2805.95	2804.74	2804.96	2804.74								68.1	859.167	912.047	896.579	851.207	865.419	852.362
	69.8	2752.08	2805.74	2805.53	2804.8	2805.01	2804.8								68	850.417	908.532	893.735	851.2	864.774	852.326
	69.7	2753.34	2805.49	2805.3	2804.87	2805.07	2804.87								67.9	826.25	905.262	891.093	851.137	864.115	852.234
	69.6	2753.19	2805.37	2805.18	2804.93	2805.12	2804.93								67.8	845	902.321	888.74	851.136	863.556	852.205
	69.5	2712.5	2805.32	2805.14	2805	2805.18	2805								67.7	841.25	899.355	886.326	850.874	862.771	851.917
															67.6	823.75	896.849	884.339	850.862	862.268	851.879

## Sheet: Figure 1i
Figure 1i
XANES spectra	Pt foil		Pt SAs-MoS2		PtO2
	energy (eV)	intensity	energy (eV)	intensity	energy (eV)	intensity
	11371.6	0.00139	11368	-0.00106	11366.9	0.0037
	11376.6	0.00121	11373	-0.00175	11371.8	0.00335
	11381.6	0.001	11378	0.00177	11376.9	0.00314
	11386.6	0.00082	11383	0.00879	11382	0.00286
	11391.6	0.00067	11388	0.00767	11386.9	0.00259
	11396.7	0.00056	11393	0.00478	11391.6	0.0022
	11401.8	0.00038	11398	-0.00411	11396.5	0.00188
	11406.6	0.0002	11403	-0.00834	11401.7	0.00164
	11411.6	5e-05	11408	-0.00616	11406.7	0.00142
	11416.6	-7e-05	11413	-0.00242	11411.7	0.00117
	11421.6	-0.0002	11418	0.00475	11416.7	0.00092
	11426.6	-0.00033	11423	0.01182	11421.8	0.00072
	11431.6	-0.00041	11428	0.01299	11426.9	0.00047
	11436.6	-0.00047	11433	0.00318	11431.5	0.00024
	11441.8	-0.00058	11438	-0.00729	11436.4	9e-05
	11446.7	-0.00071	11443	-0.01132	11441.5	-0.00018
	11451.5	-0.00078	11448	-0.01289	11446.6	-0.00034
	11456.6	-0.0008	11453	-0.00787	11451.5	-0.00048
	11461.6	-0.00083	11458	0.00113	11456.6	-0.00056
	11466.6	-0.00084	11463	0.00825	11461.7	-0.00059
	11471.6	-0.00076	11468	0.00513	11466.7	-0.00061
	11476.6	-0.00062	11473	-0.00079	11471.4	-0.00065
	11481.8	-0.00049	11478	-0.00531	11476.3	-0.00062
	11486.6	-0.00035	11483	-0.01069	11481.4	-0.00051
	11491.5	-9e-05	11488	-0.00995	11486.5	-0.00032
	11496.7	0.00031	11493	-0.00769	11491.5	-6e-05
	11501.6	0.00084	11498	0.00036	11496.5	0.00036
	11506.6	0.00151	11503	0.00665	11501.7	0.00093
	11511.6	0.00243	11508	0.01235	11506.6	0.00164
	11516.6	0.00365	11513	0.00927	11511.2	0.0026
	11521.8	0.00532	11518	0.00947	11516.3	0.00403
	11526.5	0.00765	11523	0.01307	11521.5	0.00608
	11531.7	0.011	11528	0.01465	11526.4	0.00896
	11536.6	0.016	11533	0.0164	11531.4	0.01316
	11541.5	0.02403	11538	0.02546	11536.6	0.01964
	11546.6	0.0317	11543	0.04088	11541.6	0.02526
	11547	0.03672	11543.5	0.05456	11542.1	0.02928
	11547.5	0.03859	11544	0.06024	11542.5	0.03061
	11548	0.0405	11544.5	0.05809	11543	0.03199
	11548.5	0.0426	11545	0.05205	11543.4	0.03346
	11549	0.04521	11545.5	0.05083	11543.9	0.03503
	11549.5	0.04827	11546	0.05181	11544.5	0.03673
	11550.1	0.05114	11546.5	0.05148	11544.9	0.03854
	11550.6	0.05359	11547	0.05716	11545.3	0.04042
	11551.1	0.05584	11547.5	0.06667	11545.7	0.04242
	11551.6	0.05859	11548	0.07544	11546.3	0.04462
	11552	0.06223	11548.5	0.07268	11547	0.04698
	11552.5	0.06692	11549	0.06919	11547.6	0.0495
	11553	0.07216	11549.5	0.06037	11548.1	0.05215
	11553.6	0.07733	11550	0.05849	11548.5	0.05498
	11554	0.08262	11550.5	0.06209	11548.9	0.05809
	11554.5	0.08904	11551	0.07367	11549.4	0.06148
	11555	0.09744	11551.5	0.08067	11549.9	0.06515
	11555.5	0.10671	11552	0.08701	11550.5	0.06912
	11556.1	0.11526	11552.5	0.09215	11550.9	0.07342
	11556.6	0.12311	11553	0.09647	11551.2	0.07808
	11557.1	0.13104	11553.5	0.09886	11551.7	0.0832
	11557.5	0.14195	11554	0.09939	11552.4	0.08887
	11558	0.15742	11554.5	0.0992	11553.1	0.0951
	11558.5	0.17801	11555	0.10841	11553.7	0.10195
	11559	0.20041	11555.5	0.12346	11554.1	0.10945
	11559.5	0.2246	11556	0.13806	11554.5	0.11777
	11560.1	0.25327	11556.5	0.14837	11554.9	0.12706
	11560.5	0.29367	11557	0.16026	11555.4	0.13738
	11561	0.34731	11557.5	0.17577	11556	0.14884
	11561.5	0.40718	11558	0.19058	11556.4	0.16177
	11562.1	0.46274	11558.5	0.21077	11556.8	0.17645
	11562.6	0.51789	11559	0.23314	11557.2	0.19337
	11563.1	0.58697	11559.5	0.26858	11557.7	0.21282
	11563.5	0.68793	11560	0.31321	11558.5	0.23532
	11564	0.82199	11560.5	0.3644	11559.1	0.26159
	11564.5	0.96994	11561	0.41009	11559.6	0.29221
	11565	1.09906	11561.5	0.45792	11560	0.32826
	11565.5	1.1946	11562	0.51635	11560.5	0.37078
	11566	1.25569	11562.5	0.5811	11560.9	0.42152
	11566.5	1.28196	11563	0.65302	11561.4	0.48246
	11567	1.27522	11563.5	0.72757	11562	0.555
	11567.6	1.24897	11564	0.81698	11562.4	0.64234
	11568.2	1.22161	11564.5	0.91137	11562.8	0.74806
	11568.6	1.19485	11565	1.00767	11563.2	0.87684
	11569.1	1.1656	11565.5	1.09615	11563.8	1.0321
	11569.5	1.12968	11566	1.16994	11564.5	1.21662
	11570	1.0945	11566.5	1.23401	11565.2	1.43098
	11570.5	1.06496	11567	1.27815	11565.6	1.67083
	11571.1	1.04368	11567.5	1.30917	11566	1.92078
	11571.6	1.0269	11568	1.30981	11566.4	2.15018
	11572	1.01099	11568.5	1.29435	11566.9	2.32013
	11572.5	0.99447	11569	1.25689	11567.4	2.3921
	11573	0.97942	11569.5	1.20514	11567.9	2.35356
	11573.6	0.96848	11570	1.14067	11568.3	2.21938
	11574.1	0.96145	11570.5	1.07191	11568.7	2.02873
	11574.6	0.95625	11571	1.01299	11569.2	1.8196
	11575	0.95189	11571.5	0.96256	11569.9	1.62006
	11575.5	0.94891	11572	0.93427	11570.6	1.44064
	11576	0.9485	11572.5	0.91219	11571.1	1.28572
	11576.5	0.95077	11573	0.89583	11571.5	1.15422
	11577.1	0.95503	11573.5	0.87712	11572	1.04681
	11577.6	0.96108	11574	0.85612	11572.4	0.96144
	11578	0.96911	11574.5	0.84001	11572.9	0.89521
	11578.5	0.97843	11575	0.83025	11573.4	0.84475
	11579.1	0.98674	11575.5	0.82984	11573.9	0.80696
	11579.6	0.99271	11576	0.83533	11574.3	0.77904
	11580.2	0.99626	11576.5	0.85093	11574.7	0.75946
	11580.6	0.99854	11577	0.86984	11575.2	0.7464
	11581	0.99901	11577.5	0.88026	11576	0.73819
	11581.5	0.99635	11578	0.89509	11576.6	0.73342
	11582	0.99013	11578.5	0.91472	11577.1	0.73102
	11582.5	0.98164	11579	0.93454	11577.5	0.73034
	11583.1	0.97258	11579.5	0.94586	11577.9	0.73118
	11583.6	0.96351	11580	0.95231	11578.4	0.73344
	11584	0.95473	11580.5	0.95603	11578.9	0.73714
	11584.5	0.94761	11581	0.95045	11579.4	0.74206
	11585.1	0.94323	11581.5	0.94416	11579.9	0.74773
	11585.7	0.94142	11582	0.94465	11580.2	0.7536
	11586.1	0.94081	11582.5	0.95169	11580.7	0.75892
	11586.5	0.9407	11583	0.95289	11581.2	0.76331
	11587	0.94103	11583.5	0.94295	11582	0.76634
	11587.5	0.94225	11584	0.94468	11582.6	0.76811
	11588	0.94426	11584.5	0.95119	11583.1	0.769
	11588.6	0.94704	11585	0.95691	11583.5	0.76972
	11589	0.95095	11585.5	0.9505	11583.9	0.77122
	11589.5	0.95709	11586	0.94741	11584.4	0.77422
	11590	0.96615	11586.5	0.94479	11584.9	0.77922
	11590.5	0.97672	11587	0.93966	11585.4	0.78631
	11591.1	0.98688	11587.5	0.93632	11585.8	0.79555
	11591.6	0.996	11588	0.93545	11586.2	0.80665
	11592.2	1.00494	11588.5	0.9441	11586.7	0.81934
	11592.5	1.01525	11589	0.94771	11587.4	0.83282
	11593	1.02677	11589.5	0.95654	11588.1	0.84653
	11593.5	1.03795	11590	0.95955	11588.6	0.85976
	11594	1.04594	11590.5	0.96706	11589.1	0.8721
	11594.6	1.05015	11591	0.96632	11589.5	0.88286
	11595.1	1.05106	11591.5	0.97029	11589.9	0.89182
	11595.5	1.04872	11592	0.97225	11590.4	0.89885
	11596	1.04302	11592.5	0.97544	11590.9	0.90412
	11596.6	1.03586	11593	0.98071	11591.4	0.90767
	11597.1	1.02982	11593.5	0.99406	11591.8	0.9098
	11597.6	1.02474	11594	1.00687	11592.2	0.91098
	11598.1	1.01916	11594.5	1.01026	11592.7	0.91171
	11598.5	1.01207	11595	1.00513	11593.4	0.9124
	11599	1.00433	11595.5	1.00064	11594.1	0.91336
	11599.5	0.99696	11596	0.99662	11594.6	0.91486
	11600.1	0.99135	11596.5	0.99532	11595	0.91699
	11600.5	0.98727	11597	0.99929	11595.4	0.9199
	11601	0.98414	11597.5	1.01072	11595.9	0.92354
	11601.5	0.98143	11598	1.02339	11596.4	0.92788
	11602	0.97923	11598.5	1.02615	11596.9	0.93262
	11602.5	0.97759	11599	1.02669	11597.4	0.93762
	11603.2	0.97652	11599.5	1.02305	11597.8	0.94274
	11603.6	0.97558	11600	1.02096	11598.2	0.94792
	11604.1	0.97403	11600.5	1.01643	11598.7	0.95304
	11604.5	0.9716	11601	1.02018	11599.5	0.95818
	11605	0.96828	11601.5	1.02739	11600.1	0.96314
	11605.5	0.96469	11602	1.03466	11600.6	0.968
	11606.1	0.96149	11602.5	1.04659	11601	0.97277
	11606.5	0.95868	11603	1.05425	11601.4	0.97931
	11607	0.95619	11604	1.05533	11602.4	0.98791
	11607.5	0.95405	11605	1.04964	11603.4	0.99908
	11608	0.95287	11606	1.05412	11604.2	1.01194
	11608.6	0.95276	11607	1.06434	11605.5	1.02702
	11609.2	0.95328	11608	1.07663	11606.6	1.04486
	11609.6	0.95421	11609	1.08663	11607.4	1.06532
	11610.1	0.95578	11610	1.09764	11608.4	1.08774
	11610.5	0.95873	11611	1.11212	11609.3	1.11076
	11611	0.9626	11612	1.119	11610.2	1.13297
	11611.5	0.96689	11613	1.12051	11611.6	1.15238
	11612.1	0.97107	11614	1.12104	11612.5	1.16705
	11612.6	0.97532	11615	1.128	11613.4	1.17522
	11613	0.98021	11616	1.13636	11614.4	1.17588
	11613.5	0.98598	11617	1.13998	11615.3	1.16914
	11614	0.99188	11618	1.1421	11616.2	1.15625
	11614.6	0.9967	11619	1.13972	11617.6	1.13924
	11615.1	1.00081	11620	1.13409	11618.5	1.12008
	11615.6	1.00469	11621	1.11956	11619.4	1.10026
	11616	1.00909	11622	1.10609	11620.5	1.08052
	11616.5	1.01557	11623	1.09499	11621.3	1.06146
	11617.5	1.02369	11624	1.08658	11622.3	1.04322
	11618.6	1.03145	11625	1.0823	11623.7	1.02589
	11619.5	1.03629	11626	1.07744	11624.5	1.00948
	11620.6	1.03846	11627	1.06777	11625.4	0.99413
	11621.8	1.0382	11628	1.05398	11626.5	0.9802
	11622.5	1.03597	11629	1.04209	11627.3	0.96791
	11623.6	1.03259	11630	1.02317	11628.3	0.95749
	11624.6	1.02838	11631	1.00401	11629.6	0.94901
	11625.5	1.02427	11632	0.99171	11630.5	0.94246
	11626.7	1.02059	11633	0.99106	11631.4	0.93772
	11627.6	1.01748	11634	0.99402	11632.4	0.93476
	11628.5	1.01411	11635	0.99609	11633.2	0.9334
	11629.6	1.01063	11636	0.99344	11634.4	0.93341
	11630.6	1.00741	11637	0.99038	11635.7	0.93443
	11631.5	1.00485	11638	0.98411	11636.5	0.93624
	11632.8	1.00295	11639	0.97988	11637.4	0.93854
	11633.5	1.00147	11640	0.97324	11638.4	0.94124
	11634.5	0.99954	11641	0.97892	11639.2	0.94411
	11635.6	0.99688	11642	0.98503	11640.4	0.947
	11636.5	0.99319	11643	0.99168	11641.6	0.94968
	11637.5	0.98933	11644	0.99219	11642.5	0.95213
	11638.4	0.98547	11645	0.99029	11643.4	0.95432
	11639.5	0.98127	11646	0.98855	11644.4	0.95633
	11640.5	0.97618	11647	0.98115	11645.2	0.9581
	11641.6	0.97121	11648	0.97929	11646.4	0.95965
	11642.5	0.96672	11649	0.9813	11647.6	0.96094
	11643.5	0.96312	11650	0.99246	11648.5	0.96193
	11644.5	0.96037	11651	0.99674	11649.4	0.96256
	11645.5	0.9584	11652	0.99779	11650.4	0.96292
	11646.5	0.95666	11653	0.99612	11651.2	0.96312
	11647.6	0.95542	11654	0.99366	11652.5	0.96331
	11648.5	0.95471	11655	0.98605	11653.6	0.96347
	11649.5	0.95441	11656	0.9788	11654.5	0.96362
	11650.5	0.95472	11657	0.98188	11655.4	0.9638
	11651.5	0.95616	11658	0.98786	11656.4	0.96419
	11652.5	0.95871	11659	0.99883	11657.2	0.96487
	11653.6	0.96224	11660	1.01157	11658.5	0.96582
	11654.5	0.96676	11661	1.0126	11659.6	0.96704
	11655.6	0.9714	11662	1.00685	11660.4	0.96847
	11656.5	0.97583	11663	0.99788	11661.4	0.97014
	11657.5	0.9804	11664	0.99991	11662.4	0.97213
	11658.5	0.9855	11665	0.99935	11663.2	0.97451
	11659.6	0.99016	11666	1.00755	11664.6	0.9772
	11660.5	0.99418	11667	1.01931	11665.6	0.98014
	11661.6	0.99753	11668	1.02719	11666.4	0.98318
	11662.9	0.99986	11669	1.03305	11667.5	0.98644
	11663.5	1.00123	11670	1.03309	11668.4	0.98987
	11664.5	1.00217	11671	1.03346	11669.2	0.99354
	11665.6	1.00266	11672	1.03545	11670.6	0.99738
	11666.5	1.0026	11673	1.04261	11671.6	1.00153
	11667.6	1.00234	11674	1.04732	11672.4	1.00576
	11668.8	1.00203	11675	1.04502	11673.4	1.0101
	11669.5	1.00146	11676	1.05078	11674.3	1.01443
	11670.5	1.00077	11677	1.05784	11675.2	1.0189
	11671.6	0.9999	11678	1.06483	11676.6	1.0233
	11672.5	0.9989	11679	1.05973	11677.6	1.02751
	11673.6	0.99791	11680	1.05479	11678.4	1.03139
	11674.8	0.99729	11681	1.05357	11679.5	1.03492
	11675.5	0.99674	11682	1.05596	11680.3	1.03784
	11676.5	0.9961	11683	1.05692	11681.2	1.04026
	11677.6	0.99554	11684	1.05382	11682.6	1.042
	11678.5	0.99537	11685	1.05441	11683.6	1.04314
	11679.6	0.99565	11686	1.05036	11684.4	1.0435
	11680.8	0.99629	11687	1.04014	11685.5	1.04316
	11681.5	0.99731	11688	1.02655	11686.3	1.04226
	11682.5	0.99865	11689	1.01618	11687.2	1.04099
	11683.6	1.00041	11690	1.0075	11688.7	1.03933
	11684.5	1.00224	11691	1.00343	11689.6	1.03735
	11685.6	1.00383	11692	1.00926	11690.4	1.03508
	11686.4	1.00511	11693	1.01765	11691.5	1.03261
	11687.5	1.00643	11694	1.02319	11692.3	1.03006
	11688.6	1.00759	11695	1.02143	11693.2	1.02743
	11689.6	1.00816	11696	1.0117	11694.7	1.02476
	11690.5	1.00808	11697	0.99956	11695.6	1.02203
	11691.6	1.0077	11698	0.99204	11696.4	1.01923
	11692.8	1.00685	11699	0.99503	11697.5	1.01648
	11693.5	1.00535	11700	0.99738	11698.3	1.01382
	11694.6	1.00326	11701	1.00573	11699.3	1.01134
	11695.6	1.00067	11702	1.00756	11700.7	1.00892
	11696.5	0.9977	11703	1.00539	11701.6	1.00654
	11697.6	0.99469	11704	0.9949	11702.4	1.00423
	11698.6	0.99151	11705	0.98739	11703.5	1.00202
	11699.5	0.98791	11706	0.98497	11704.3	0.99992
	11700.6	0.98403	11707	0.98583	11705.2	0.99802
	11701.6	0.98014	11708	0.99312	11706.7	0.99628
	11702.5	0.97641	11709	0.99771	11707.6	0.99478
	11703.6	0.97305	11710	1.00446	11708.4	0.99334
	11704.8	0.97058	11711	0.99714	11709.5	0.99205
	11705.5	0.96851	11712	0.98356	11710.3	0.99092
	11706.6	0.96687	11713	0.9705	11711.2	0.98964
	11707.6	0.96569	11715	0.9581	11713.6	0.9881
	11708.5	0.96535	11717	0.94985	11715.5	0.98614
	11709.6	0.96551	11719	0.94063	11717.3	0.98393
	11710.7	0.96607	11721	0.94624	11719.6	0.98141
	11711.5	0.96704	11723	0.95172	11721.5	0.97883
	11712.5	0.96853	11725	0.96037	11723.3	0.97646
	11713.6	0.97043	11727	0.96491	11725.5	0.9747
	11714.5	0.97247	11729	0.97138	11727.5	0.97375
	11715.6	0.97444	11731	0.96858	11729.2	0.97375
	11716.6	0.97736	11733	0.96052	11731.5	0.9746
	11718.5	0.98166	11735	0.95317	11733.5	0.97612
	11720.5	0.98682	11737	0.95627	11735.3	0.97804
	11722.9	0.99122	11739	0.96279	11737.5	0.98011
	11724.5	0.9948	11741	0.97645	11739.5	0.9823
	11726.5	0.99792	11743	0.98767	11741.2	0.98452
	11728.9	1.00075	11745	0.99559	11743.5	0.98686
	11730.5	1.00315	11747	0.99401	11745.5	0.9894
	11732.5	1.00512	11749	0.99911	11747.2	0.99223
	11734.9	1.00639	11751	1.01264	11749.6	0.99542
	11736.5	1.00678	11753	1.02806	11751.5	0.99894
	11738.5	1.0065	11755	1.03277	11753.3	1.00268
	11740.5	1.00617	11757	1.02691	11755.6	1.00654
	11742.5	1.00609	11759	1.02331	11757.5	1.01038
	11744.5	1.00659	11761	1.02445	11759.2	1.01408
	11746.9	1.00787	11763	1.02789	11761.6	1.01747
	11748.5	1.01009	11765	1.02301	11763.5	1.02042
	11750.5	1.01291	11767	1.01282	11765.2	1.02284
	11752.9	1.01564	11769	1.00988	11767.6	1.02472
	11754.5	1.01752	11771	1.01737	11769.5	1.02596
	11756.5	1.01801	11773	1.03358	11771.2	1.02655
	11758.9	1.01666	11775	1.04008	11773.6	1.02632
	11760.5	1.01289	11777	1.03638	11775.5	1.02521
	11762.5	1.00738	11779	1.02021	11777.2	1.0233
	11764.9	1.00145	11781	1.01104	11779.6	1.02073
	11766.5	0.99578	11783	1.01148	11781.5	1.01776
	11768.5	0.99109	11785	1.01519	11783.2	1.01468
	11770.9	0.98758	11787	1.02645	11785.6	1.01174
	11772.5	0.98531	11789	1.03689	11787.5	1.00916
	11774.5	0.98357	11791	1.03905	11789.2	1.00697
	11776.9	0.98233	11793	1.03266	11791.6	1.00524
	11778.5	0.98148	11795	1.02397	11793.5	1.00388
	11780.5	0.98093	11797	1.02256	11795.2	1.00285
	11782.9	0.98075	11799	1.01241	11797.6	1.00198
	11784.5	0.98103	11801	1.01377	11799.5	1.00112
	11786.5	0.98164	11803	1.01606	11801.2	1.0004
	11788.8	0.98232	11805	1.02588	11803.7	0.99976
	11790.5	0.98308	11807	1.02982	11805.5	0.99934
	11792.5	0.98413	11809	1.03079	11807.2	0.99912
	11794.4	0.98572	11811	1.02374	11809.7	0.99929
	11796.5	0.98784	11813	1.01613	11811.4	0.99976
	11798.5	0.99063	11816	1.01047	11814.4	1.00069
	11800.7	0.9941	11819	1.01093	11817.5	1.00187
	11802.5	0.99812	11822	1.01404	11820.4	1.00322
	11804.5	1.00247	11825	1.02066	11823.5	1.00433
	11806.6	1.007	11828	1.02412	11826.4	1.0051
	11808.5	1.01147	11831	1.0271	11829.5	1.00531
	11810.5	1.01569	11834	1.01947	11832.3	1.00476
	11812.6	1.01925	11837	1.01511	11835.5	1.0033
	11814.5	1.02194	11840	1.00961	11838.3	1.00105
	11816.5	1.02341	11843	1.01225	11841.5	0.99818
	11819.7	1.02323	11846	1.01464	11844.2	0.9953
	11822.5	1.02131	11849	1.02146	11847.5	0.99284
	11825.7	1.01777	11852	1.02918	11850.3	0.99128
	11828.6	1.01303	11855	1.02502	11853.5	0.99067
	11831.7	1.00698	11858	1.02144	11856.3	0.99121
	11834.6	1.0004	11861	1.01257	11859.5	0.9925
	11837.7	0.99418	11864	1.01448	11862.3	0.99444
	11840.6	0.98953	11867	1.01185	11865.6	0.99654
	11843.6	0.9869	11870	1.01398	11868.3	0.99878
	11846.6	0.98643	11873	1.00914	11871.6	1.00076
	11849.6	0.98764	11876	1.00688	11874.4	1.00261
	11852.6	0.98977	11879	1.00835	11877.6	1.0043
	11855.8	0.99184	11882	1.00893	11880.4	1.00604
	11858.6	0.99292	11885	0.9997	11883.7	1.00781
	11861.7	0.99251	11888	0.98432	11886.5	1.00966
	11864.6	0.99107	11891	0.97851	11889.7	1.01152
	11867.7	0.98985	11894	0.97963	11892.5	1.01334
	11870.6	0.98998	11897	0.98606	11895.8	1.0149
	11873.7	0.99171	11900	0.99613	11898.5	1.01608
	11876.6	0.99467	11903	1.0029	11901.8	1.01663
	11879.8	0.99824	11906	1.00192	11904.6	1.01648
	11882.6	1.00222	11909	0.99225	11907.8	1.01538
	11885.7	1.00619	11912	0.98384	11910.6	1.01345
	11888.5	1.01013	11915	0.97675	11913.8	1.01077
	11891.7	1.01358	11918	0.97442	11916.6	1.00771
	11894.6	1.01612	11921	0.97607	11919.8	1.00446
	11897.6	1.01712	11924	0.98126	11922.6	1.00147
	11900.7	1.01641	11927	0.99116	11925.7	0.99893
	11903.5	1.01394	11930	0.99415	11928.6	0.99714
	11906.7	1.00988	11933	0.99089	11931.6	0.996
	11909.5	1.00501	11936	0.98584	11934.6	0.99552
	11912.8	1.00003	11939	0.9854	11937.5	0.99542
	11915.4	0.99586	11942	0.98931	11940.6	0.9956
	11918.6	0.9929	11945	0.99183	11943.4	0.99598
	11921.4	0.9914	11948	0.9943	11946.6	0.99647
	11924.7	0.99101	11951	0.9926	11949.4	0.99707
	11927.5	0.99162	11954	0.99076	11952.7	0.99761
	11930.5	0.99281	11957	0.9882	11955.4	0.99829
	11933.5	0.99417	11960	0.98355	11958.7	0.99896
	11936.7	0.99546	11963	0.98497	11961.5	0.99996
	11939.6	0.99667	11967	0.98394	11965.7	1.00106
	11942.6	0.99759	11971	0.98095	11969.9	1.00225
	11945.7	0.99801	11975	0.97317	11973.6	1.00326
	11948.6	0.99769	11979	0.97811	11977.7	1.00388
	11951.6	0.99671	11983	0.98753	11981.7	1.00408
	11954.8	0.99567	11987	0.99302	11985.7	1.00369
	11957.6	0.99535	11991	0.98894	11989.8	1.00271
	11960.7	0.99606	11995	0.97918	11993.5	1.00136
	11963.6	0.99785	11999	0.97265	11997.8	0.99985
	11966.7	1.00053	12003	0.97342	12001.9	0.99841

## Sheet: Figure 1j
Figure 1j
EXAFS spectra	Pt foil		Pt SAs-MoS2		PtO2
	radial distance (Å)		radial distance (Å)		radial distance (Å)
	0	0.02935	0	0.27252	0	0.17552
	0.03068	0.03113	0.03068	0.25377	0.03068	0.1766
	0.06136	0.03393	0.06136	0.23544	0.06136	0.17975
	0.09204	0.03787	0.09204	0.21799	0.09204	0.18463
	0.12272	0.04283	0.12272	0.20187	0.12272	0.19063
	0.1534	0.04848	0.1534	0.18748	0.1534	0.19681
	0.18408	0.05442	0.18408	0.17512	0.18408	0.2021
	0.21476	0.06025	0.21476	0.16495	0.21476	0.20554
	0.24544	0.05748	0.24544	0.15692	0.24544	0.20661
	0.27612	0.0559	0.27612	0.15084	0.27612	0.20548
	0.3068	0.05146	0.3068	0.14631	0.3068	0.20316
	0.33748	0.04517	0.33748	0.14288	0.33748	0.20135
	0.36816	0.03887	0.36816	0.14004	0.36816	0.20201
	0.39884	0.03535	0.39884	0.13733	0.39884	0.20662
	0.42951	0.03678	0.42951	0.13439	0.42951	0.21558
	0.46019	0.04238	0.46019	0.13098	0.46019	0.22836
	0.49087	0.04936	0.49087	0.127	0.49087	0.24416
	0.52155	0.05534	0.52155	0.12246	0.52155	0.26289
	0.55223	0.05887	0.55223	0.11755	0.55223	0.28561
	0.58291	0.05925	0.58291	0.11254	0.58291	0.3143
	0.61359	0.05644	0.61359	0.10788	0.61359	0.35094
	0.64427	0.05111	0.64427	0.10741	0.64427	0.39629
	0.67495	0.04474	0.67495	0.10714	0.67495	0.44915
	0.70563	0.03986	0.70563	0.10635	0.70563	0.5064
	0.73631	0.03932	0.73631	0.10502	0.73631	0.5636
	0.76699	0.04386	0.76699	0.10318	0.76699	0.61574
	0.79767	0.0512	0.79767	0.10088	0.79767	0.658
	0.82835	0.05851	0.82835	0.09824	0.82835	0.68641
	0.85903	0.06378	0.85903	0.09548	0.85903	0.6985
	0.88971	0.06587	0.88971	0.09298	0.88971	0.6938
	0.92039	0.06442	0.92039	0.09122	0.92039	0.6745
	0.95107	0.05988	0.95107	0.09081	0.95107	0.64581
	0.98175	0.05364	0.98175	0.09239	0.98175	0.6161
	1.01243	0.0483	1.01243	0.0964	1.01243	0.59595
	1.04311	0.0472	1.04311	0.10299	1.04311	0.59513
	1.07379	0.05199	1.07379	0.11196	1.07379	0.6181
	1.10447	0.06088	1.10447	0.1228	1.10447	0.66171
	1.13515	0.07073	1.13515	0.13485	1.13515	0.71753
	1.16583	0.07913	1.16583	0.14739	1.16583	0.77629
	1.1965	0.08478	1.1965	0.15966	1.1965	0.83119
	1.22718	0.08747	1.22718	0.17095	1.22718	0.87946
	1.25786	0.08817	1.25786	0.18055	1.25786	0.9228
	1.28854	0.08898	1.28854	0.18784	1.28854	0.96719
	1.31922	0.09251	1.31922	0.19224	1.31922	1.02151
	1.3499	0.10051	1.3499	0.19329	1.3499	1.09485
	1.38058	0.11256	1.38058	0.19067	1.38058	1.19319
	1.41126	0.12632	1.41126	0.18433	1.41126	1.31694
	1.44194	0.13864	1.44194	0.17464	1.44194	1.46091
	1.47262	0.14651	1.47262	0.16268	1.47262	1.61587
	1.5033	0.14745	1.5033	0.15079	1.5033	1.77061
	1.53398	0.13979	1.53398	0.14325	1.53398	1.91359
	1.56466	0.12299	1.56466	0.14613	1.56466	2.03401
	1.59534	0.09827	1.59534	0.1646	1.59534	2.12245
	1.62602	0.07092	1.62602	0.19962	1.62602	2.17131
	1.6567	0.05852	1.6567	0.24883	1.6567	2.17513
	1.68738	0.08135	1.68738	0.30931	1.68738	2.1308
	1.71806	0.12354	1.71806	0.37873	1.71806	2.03764
	1.74874	0.16846	1.74874	0.45536	1.74874	1.89749
	1.77942	0.208	1.77942	0.53778	1.77942	1.71462
	1.8101	0.23657	1.8101	0.62474	1.8101	1.49564
	1.84078	0.24963	1.84078	0.71504	1.84078	1.24927
	1.87146	0.24359	1.87146	0.80751	1.87146	0.98604
	1.90214	0.21596	1.90214	0.90096	1.90214	0.71812
	1.93282	0.16558	1.93282	0.99417	1.93282	0.45985
	1.9635	0.09306	1.9635	1.08594	1.9635	0.23399
	1.99418	0.01638	1.99418	1.17504	1.99418	0.13543
	2.02485	0.11462	2.02485	1.26028	2.02485	0.24471
	2.05553	0.23774	2.05553	1.34049	2.05553	0.36332
	2.08621	0.3677	2.08621	1.41455	2.08621	0.4393
	2.11689	0.49726	2.11689	1.48141	2.11689	0.46438
	2.14757	0.61896	2.14757	1.54011	2.14757	0.43829
	2.17825	0.7254	2.17825	1.58979	2.17825	0.36528
	2.20893	0.80979	2.20893	1.62969	2.20893	0.25353
	2.23961	0.86655	2.23961	1.6592	2.23961	0.1179
	2.27029	0.89192	2.27029	1.67786	2.27029	0.07836
	2.30097	0.88478	2.30097	1.68532	2.30097	0.22639
	2.33165	0.84762	2.33165	1.68143	2.33165	0.37686
	2.36233	0.78805	2.36233	1.66618	2.36233	0.50537
	2.39301	0.72106	2.39301	1.63973	2.39301	0.59955
	2.42369	0.67125	2.42369	1.60239	2.42369	0.65082
	2.45437	0.66899	2.45437	1.55464	2.45437	0.65498
	2.48505	0.7331	2.48505	1.49709	2.48505	0.61353
	2.51573	0.85595	2.51573	1.4305	2.51573	0.5366
	2.54641	1.01376	2.54641	1.35575	2.54641	0.45002
	2.57709	1.18282	2.57709	1.27383	2.57709	0.407
	2.60777	1.34476	2.60777	1.18583	2.60777	0.46478
	2.63845	1.48637	2.63845	1.0929	2.63845	0.61068
	2.66913	1.59865	2.66913	0.99628	2.66913	0.79259
	2.69981	1.67636	2.69981	0.89723	2.69981	0.97224
	2.73049	1.71786	2.73049	0.79703	2.73049	1.12527
	2.76117	1.72503	2.76117	0.697	2.76117	1.23513
	2.79184	1.70311	2.79184	0.59847	2.79184	1.29096
	2.82252	1.66036	2.82252	0.50281	2.82252	1.28721
	2.8532	1.60718	2.8532	0.4115	2.8532	1.22397
	2.88388	1.55478	2.88388	0.32627	2.88388	1.10765
	2.91456	1.51294	2.91456	0.24958	2.91456	0.95262
	2.94524	1.48758	2.94524	0.18559	2.94524	0.78524
	2.97592	1.47897	2.97592	0.14221	2.97592	0.65184
	3.0066	1.48168	3.0066	0.12959	3.0066	0.61636
	3.03728	1.48649	3.03728	0.14615	3.03728	0.70319
	3.06796	1.48301	3.06796	0.17691	3.06796	0.86258
	3.09864	1.46195	3.09864	0.21041	3.09864	1.03573
	3.12932	1.41657	3.12932	0.24149	3.12932	1.18624
	3.16	1.34317	3.16	0.2681	3.16	1.29378
	3.19068	1.24119	3.19068	0.28952	3.19068	1.34761
	3.22136	1.11292	3.22136	0.30565	3.22136	1.34364
	3.25204	0.96303	3.25204	0.31674	3.25204	1.2832
	3.28272	0.79805	3.28272	0.32322	3.28272	1.17209
	3.3134	0.62583	3.3134	0.32562	3.3134	1.0199
	3.34408	0.45515	3.34408	0.32455	3.34408	0.83932
	3.37476	0.29597	3.37476	0.32062	3.37476	0.64592
	3.40544	0.16324	3.40544	0.31441	3.40544	0.45934
	3.43612	0.10104	3.43612	0.30643	3.43612	0.30955
	3.4668	0.14304	3.4668	0.2971	3.4668	0.24652
	3.49748	0.20025	3.49748	0.28672	3.49748	0.28359
	3.52816	0.23634	3.52816	0.27547	3.52816	0.35183
	3.55884	0.24601	3.55884	0.26337	3.55884	0.40381
	3.58952	0.2308	3.58952	0.25036	3.58952	0.42434
	3.62019	0.19598	3.62019	0.23626	3.62019	0.41083
	3.65087	0.15196	3.65087	0.22085	3.65087	0.36634
	3.68155	0.12128	3.68155	0.20389	3.68155	0.29712
	3.71223	0.13642	3.71223	0.18516	3.71223	0.21128
	3.74291	0.19165	3.74291	0.1645	3.74291	0.11792
	3.77359	0.25935	3.77359	0.14182	3.77359	0.0283
	3.80427	0.32464	3.80427	0.11719	3.80427	0.0606
	3.83495	0.38035	3.83495	0.09093	3.83495	0.12707
	3.86563	0.42268	3.86563	0.06398	3.86563	0.1734
	3.89631	0.44987	3.89631	0.03989	3.89631	0.19637
	3.92699	0.46171	3.92699	0.03348	3.92699	0.19546
	3.95767	0.45929	3.95767	0.05457	3.95767	0.17241
	3.98835	0.4447	3.98835	0.08586	3.98835	0.13099
	4.01903	0.42072	4.01903	0.12001	4.01903	0.07733
	4.04971	0.3905	4.04971	0.15504	4.04971	0.03032
	4.08039	0.35717	4.08039	0.19003	4.08039	0.06532
	4.11107	0.32343	4.11107	0.22432	4.11107	0.12315
	4.14175	0.29128	4.14175	0.25739	4.14175	0.17338
	4.17243	0.26178	4.17243	0.28874	4.17243	0.20987
	4.20311	0.23513	4.20311	0.31795	4.20311	0.22931
	4.23379	0.21097	4.23379	0.34463	4.23379	0.23026
	4.26447	0.18888	4.26447	0.36846	4.26447	0.21298
	4.29515	0.16893	4.29515	0.38917	4.29515	0.1794
	4.32583	0.15212	4.32583	0.40655	4.32583	0.13298
	4.35651	0.14055	4.35651	0.42045	4.35651	0.07923
	4.38719	0.13705	4.38719	0.43078	4.38719	0.03498
	4.41786	0.1438	4.41786	0.43751	4.41786	0.06064
	4.44854	0.16098	4.44854	0.44069	4.44854	0.11158
	4.47922	0.18709	4.47922	0.44039	4.47922	0.15656
	4.5099	0.22017	4.5099	0.43678	4.5099	0.18978
	4.54058	0.25849	4.54058	0.43003	4.54058	0.20858
	4.57126	0.3005	4.57126	0.42037	4.57126	0.21195
	4.60194	0.34457	4.60194	0.40808	4.60194	0.20033
	4.63262	0.38886	4.63262	0.39345	4.63262	0.17562
	4.6633	0.43119	4.6633	0.37679	4.6633	0.14132
	4.69398	0.46918	4.69398	0.35843	4.69398	0.10358
	4.72466	0.50034	4.72466	0.33869	4.72466	0.07519
	4.75534	0.52226	4.75534	0.31792	4.75534	0.07699
	4.78602	0.53286	4.78602	0.29643	4.78602	0.10549
	4.8167	0.53053	4.8167	0.27454	4.8167	0.13945
	4.84738	0.51429	4.84738	0.25254	4.84738	0.16818
	4.87806	0.48401	4.87806	0.23069	4.87806	0.18719
	4.90874	0.44045	4.90874	0.20925	4.90874	0.19448
	4.93942	0.38554	4.93942	0.18842	4.93942	0.18952
	4.9701	0.3227	4.9701	0.16839	4.9701	0.17292
	5.00078	0.25795	5.00078	0.1493	5.00078	0.14629
	5.03146	0.20265	5.03146	0.13125	5.03146	0.11218
	5.06214	0.17686	5.06214	0.11434	5.06214	0.07446
	5.09282	0.19632	5.09282	0.09859	5.09282	0.04217
	5.1235	0.24875	5.1235	0.08402	5.1235	0.04297
	5.15418	0.31336	5.15418	0.07059	5.15418	0.07288
	5.18486	0.37798	5.18486	0.05825	5.18486	0.10466
	5.21553	0.43649	5.21553	0.04692	5.21553	0.13095
	5.24621	0.48563	5.24621	0.0365	5.24621	0.14938
	5.27689	0.52374	5.27689	0.02687	5.27689	0.15913
	5.30757	0.55022	5.30757	0.01798	5.30757	0.16031
	5.33825	0.5653	5.33825	0.01003	5.33825	0.15388
	5.36893	0.56985	5.36893	0.0056	5.36893	0.14156
	5.39961	0.56523	5.39961	0.01019	5.39961	0.12578
	5.43029	0.55315	5.43029	0.01777	5.43029	0.10964
	5.46097	0.5355	5.46097	0.02594	5.46097	0.09658
	5.49165	0.51418	5.49165	0.03445	5.49165	0.08942
	5.52233	0.49097	5.52233	0.04329	5.52233	0.08863
	5.55301	0.46738	5.55301	0.05245	5.55301	0.09202
	5.58369	0.44458	5.58369	0.06194	5.58369	0.0966
	5.61437	0.42331	5.61437	0.07174	5.61437	0.10053
	5.64505	0.40397	5.64505	0.08181	5.64505	0.10369
	5.67573	0.38662	5.67573	0.09211	5.67573	0.10741
	5.70641	0.37114	5.70641	0.10256	5.70641	0.1138
	5.73709	0.35731	5.73709	0.11309	5.73709	0.12448
	5.76777	0.34487	5.76777	0.12361	5.76777	0.13952
	5.79845	0.3336	5.79845	0.13402	5.79845	0.15742
	5.82913	0.32326	5.82913	0.14423	5.82913	0.17583
	5.85981	0.3136	5.85981	0.15413	5.85981	0.19228
	5.89049	0.30432	5.89049	0.16364	5.89049	0.20464
	5.92117	0.29504	5.92117	0.17265	5.92117	0.21136
	5.95185	0.28535	5.95185	0.18108	5.95185	0.21156
	5.98253	0.27484	5.98253	0.18887	5.98253	0.20515
	6.0132	0.26314	6.0132	0.19593	6.0132	0.19291
	6.04388	0.25005	6.04388	0.20223	6.04388	0.17656
	6.07456	0.23549	6.07456	0.20772	6.07456	0.1588
	6.10524	0.21964	6.10524	0.21239	6.10524	0.14326
	6.13592	0.20286	6.13592	0.21623	6.13592	0.13372
	6.1666	0.18574	6.1666	0.21925	6.1666	0.13231
	6.19728	0.16898	6.19728	0.22148	6.19728	0.13785
	6.22796	0.15339	6.22796	0.22296	6.22796	0.14658
	6.25864	0.13969	6.25864	0.22372	6.25864	0.15442
	6.28932	0.12841	6.28932	0.22384	6.28932	0.15826
	6.32	0.11972	6.32	0.22336	6.32	0.15623
	6.35068	0.11341	6.35068	0.22236	6.35068	0.14754
	6.38136	0.10894	6.38136	0.22089	6.38136	0.13229
	6.41204	0.10567	6.41204	0.21901	6.41204	0.11133
	6.44272	0.10305	6.44272	0.21679	6.44272	0.08604
	6.4734	0.10069	6.4734	0.21427	6.4734	0.05833
	6.50408	0.09838	6.50408	0.21148	6.50408	0.03079
	6.53476	0.09596	6.53476	0.20848	6.53476	0.01306
	6.56544	0.09327	6.56544	0.20528	6.56544	0.0279
	6.59612	0.08998	6.59612	0.20194	6.59612	0.04677
	6.6268	0.08566	6.6268	0.19847	6.6268	0.06091
	6.65748	0.07982	6.65748	0.19491	6.65748	0.06902
	6.68816	0.07195	6.68816	0.19133	6.68816	0.07079
	6.71884	0.06173	6.71884	0.18776	6.71884	0.06653
	6.74952	0.04909	6.74952	0.18429	6.74952	0.05703
	6.7802	0.03445	6.7802	0.18099	6.7802	0.04345
	6.81087	0.02004	6.81087	0.17794	6.81087	0.02721
	6.84155	0.0173	6.84155	0.17524	6.84155	0.00986
	6.87223	0.03247	6.87223	0.17296	6.87223	0.00709
	6.90291	0.05211	6.90291	0.17119	6.90291	0.02217
	6.93359	0.07198	6.93359	0.16998	6.93359	0.03426
	6.96427	0.09058	6.96427	0.16936	6.96427	0.04253
	6.99495	0.10696	6.99495	0.16933	6.99495	0.04652
	7.02563	0.12047	7.02563	0.16985	7.02563	0.04618
	7.05631	0.13073	7.05631	0.17085	7.05631	0.04186
	7.08699	0.1377	7.08699	0.17226	7.08699	0.03421
	7.11767	0.14165	7.11767	0.17397	7.11767	0.02416
	7.14835	0.1431	7.14835	0.17587	7.14835	0.0128
	7.17903	0.14281	7.17903	0.17784	7.17903	0.00205
	7.20971	0.14157	7.20971	0.1798	7.20971	0.00992
	7.24039	0.14003	7.24039	0.18168	7.24039	0.01888
	7.27107	0.13854	7.27107	0.18341	7.27107	0.02547
	7.30175	0.13698	7.30175	0.18496	7.30175	0.02925
	7.33243	0.13485	7.33243	0.18634	7.33243	0.03013
	7.36311	0.13137	7.36311	0.18756	7.36311	0.0284
	7.39379	0.12572	7.39379	0.18865	7.39379	0.02466
	7.42447	0.11721	7.42447	0.18967	7.42447	0.01992
	7.45515	0.10541	7.45515	0.19065	7.45515	0.01575
	7.48583	0.09024	7.48583	0.19166	7.48583	0.01412
	7.51651	0.07204	7.51651	0.19273	7.51651	0.01554
	7.54719	0.05173	7.54719	0.19386	7.54719	0.01813
	7.57787	0.03174	7.57787	0.19505	7.57787	0.02009
	7.60854	0.0221	7.60854	0.19626	7.60854	0.02066
	7.63922	0.03534	7.63922	0.19743	7.63922	0.01994
	7.6699	0.05671	7.6699	0.19846	7.6699	0.01883
	7.70058	0.0783	7.70058	0.19926	7.70058	0.01905
	7.73126	0.09797	7.73126	0.1997	7.73126	0.02206
	7.76194	0.11473	7.76194	0.19967	7.76194	0.02755
	7.79262	0.12808	7.79262	0.19904	7.79262	0.03413
	7.8233	0.13779	7.8233	0.19771	7.8233	0.04043
	7.85398	0.14395	7.85398	0.19558	7.85398	0.04546
	7.88466	0.14686	7.88466	0.1926	7.88466	0.04849
	7.91534	0.14698	7.91534	0.18872	7.91534	0.04908
	7.94602	0.14489	7.94602	0.18393	7.94602	0.04704
	7.9767	0.14116	7.9767	0.17824	7.9767	0.04244
	8.00738	0.13635	8.00738	0.17169	8.00738	0.03557
	8.03806	0.13083	8.03806	0.16435	8.03806	0.02692
	8.06874	0.12488	8.06874	0.15632	8.06874	0.01722
	8.09942	0.11857	8.09942	0.14769	8.09942	0.0078
	8.1301	0.11192	8.1301	0.13861	8.1301	0.00668
	8.16078	0.10486	8.16078	0.1292	8.16078	0.0148
	8.19146	0.09736	8.19146	0.11959	8.19146	0.02266
	8.22214	0.08945	8.22214	0.10992	8.22214	0.02894
	8.25282	0.08124	8.25282	0.1003	8.25282	0.03333
	8.2835	0.07287	8.2835	0.09085	8.2835	0.03579
	8.31418	0.06455	8.31418	0.08162	8.31418	0.03647
	8.34486	0.05644	8.34486	0.07267	8.34486	0.03575
	8.37554	0.04869	8.37554	0.06402	8.37554	0.0341
	8.40621	0.04139	8.40621	0.05567	8.40621	0.03203
	8.43689	0.03463	8.43689	0.04761	8.43689	0.02996
	8.46757	0.02857	8.46757	0.03987	8.46757	0.0281
	8.49825	0.0236	8.49825	0.03254	8.49825	0.02637
	8.52893	0.02039	8.52893	0.02602	8.52893	0.02446
	8.55961	0.01967	8.55961	0.02123	8.55961	0.02201
	8.59029	0.02133	8.59029	0.01993	8.59029	0.01876
	8.62097	0.02431	8.62097	0.02321	8.62097	0.01464
	8.65165	0.02748	8.65165	0.03005	8.65165	0.01001
	8.68233	0.02999	8.68233	0.03897	8.68233	0.00658
	8.71301	0.03135	8.71301	0.04914	8.71301	0.00846
	8.74369	0.03131	8.74369	0.06012	8.74369	0.01401
	8.77437	0.02991	8.77437	0.07167	8.77437	0.02016
	8.80505	0.02754	8.80505	0.0836	8.80505	0.02591
	8.83573	0.02506	8.83573	0.09576	8.83573	0.03072
	8.86641	0.02388	8.86641	0.10802	8.86641	0.03429
	8.89709	0.02533	8.89709	0.12024	8.89709	0.03643
	8.92777	0.02952	8.92777	0.13231	8.92777	0.0371
	8.95845	0.03533	8.95845	0.14411	8.95845	0.03637
	8.98913	0.04143	8.98913	0.15555	8.98913	0.03444
	9.01981	0.04677	9.01981	0.16652	9.01981	0.03158
	9.05049	0.05057	9.05049	0.17693	9.05049	0.02815
	9.08117	0.0523	9.08117	0.18671	9.08117	0.02454
	9.11185	0.05161	9.11185	0.19579	9.11185	0.02111
	9.14253	0.04834	9.14253	0.2041	9.14253	0.01816
	9.17321	0.04255	9.17321	0.21157	9.17321	0.01579
	9.20388	0.03441	9.20388	0.21815	9.20388	0.01391
	9.23456	0.02428	9.23456	0.22377	9.23456	0.01228
	9.26524	0.01262	9.26524	0.22838	9.26524	0.01058
	9.29592	0.000226703	9.29592	0.23191	9.29592	0.00864
	9.3266	0.01309	9.3266	0.23431	9.3266	0.00644
	9.35728	0.02597	9.35728	0.23551	9.35728	0.00424
	9.38796	0.03815	9.38796	0.23548	9.38796	0.00314
	9.41864	0.04919	9.41864	0.23416	9.41864	0.00447
	9.44932	0.05877	9.44932	0.23152	9.44932	0.00681
	9.48	0.06672	9.48	0.22755	9.48	0.00911
	9.51068	0.07302	9.51068	0.22225	9.51068	0.01101
	9.54136	0.0778	9.54136	0.21566	9.54136	0.01232
	9.57204	0.08131	9.57204	0.20785	9.57204	0.01297
	9.60272	0.08391	9.60272	0.19892	9.60272	0.01294
	9.6334	0.08595	9.6334	0.18902	9.6334	0.01227
	9.66408	0.08774	9.66408	0.17836	9.66408	0.01108
	9.69476	0.08947	9.69476	0.16722	9.69476	0.0095
	9.72544	0.09116	9.72544	0.15592	9.72544	0.00769
	9.75612	0.09267	9.75612	0.1449	9.75612	0.00585
	9.7868	0.09377	9.7868	0.13463	9.7868	0.00418
	9.81748	0.09415	9.81748	0.12567	9.81748	0.00294
	9.84816	0.09355	9.84816	0.11858	9.84816	0.00244
	9.87884	0.09176	9.87884	0.11381	9.87884	0.00263
	9.90952	0.08867	9.90952	0.11163	9.90952	0.00308
	9.9402	0.08429	9.9402	0.11199	9.9402	0.00353
	9.97088	0.07875	9.97088	0.11453	9.97088	0.00395

## Sheet: Figure 2b
Figure 2b					inset of Figure 2b
layer-dependence on HER modulation	MoS2 with different thicknesses				HER polarization curves and in situ drain-source current under OEEF regulation	HER polarization curves of monolayer MoS2	Vg=−40V	Vg=−20V	Vg=0V	Vg=+20V	Vg=+40V	in situ drain-source current of monolayer MoS2	Vg=−40V	Vg=−20V	Vg=0V	Vg=+20V	Vg=+40V
	number of layer	ΔηE (mV)	fitted curves plot			E vs. RHE (V)	jHER (mA cm-2)					E vs. RHE (V)	Ids (A)
	1	116	1	115.665		0.1074	1.25092	0.9347	0.92849	0.91023	0.74866	0.1074	1.55167e-11	3.35294e-11	5.64615e-11	2.53736e-10	1.36179e-09
	2	100	1.01401	115.393		0.1036	1.23513	0.91595	0.91225	0.89222	0.72675	0.1036	1.98567e-11	4.47412e-11	7.09308e-11	2.90709e-10	1.47963e-09
	3	77	1.02803	115.121		0.0998	1.21871	0.89656	0.89543	0.87372	0.70428	0.0998	2.46267e-11	5.69118e-11	8.68385e-11	3.31182e-10	1.60591e-09
	4	69	1.04204	114.85		0.0961	1.20157	0.87645	0.87804	0.85482	0.68129	0.0961	2.98067e-11	7.01235e-11	1.04323e-10	3.75391e-10	1.74111e-09
	5	64	1.05606	114.579		0.0923	1.18368	0.85566	0.86009	0.8355	0.65778	0.0923	3.545e-11	8.44529e-11	1.23508e-10	4.23609e-10	1.88573e-09
	6	52	1.07007	114.31		0.0886	1.16498	0.83417	0.84164	0.81581	0.63381	0.0886	4.164e-11	9.99765e-11	1.44562e-10	4.761e-10	2.04032e-09
	8	33	1.08408	114.041		0.0848	1.14545	0.81192	0.8227	0.79579	0.60937	0.0848	4.841e-11	1.16794e-10	1.67631e-10	5.33155e-10	2.20542e-09
	15	12	1.0981	113.772		0.0811	1.12508	0.78895	0.80321	0.77529	0.58439	0.0811	5.57867e-11	1.34982e-10	1.929e-10	5.95091e-10	2.38163e-09
			1.11211	113.504		0.0773	1.10386	0.76524	0.78319	0.75426	0.55887	0.0773	6.381e-11	1.54653e-10	2.20554e-10	6.62227e-10	2.56956e-09
			1.12613	113.237		0.0736	1.08187	0.74077	0.7626	0.73274	0.53285	0.0736	7.25067e-11	1.759e-10	2.50808e-10	7.34891e-10	2.76986e-09
			1.14014	112.97		0.0698	1.05919	0.71558	0.74147	0.71091	0.50628	0.0698	8.18867e-11	1.98841e-10	2.83854e-10	8.13436e-10	2.98321e-09
			1.15415	112.704		0.0661	1.03572	0.68969	0.71985	0.68876	0.47921	0.0661	9.198e-11	2.23594e-10	3.199e-10	8.98218e-10	3.2103e-09
			1.16817	112.439		0.0623	1.01149	0.66315	0.69768	0.66612	0.4516	0.0623	1.0295e-10	2.50294e-10	3.59192e-10	9.89645e-10	3.45185e-09
			1.18218	112.174		0.0586	0.98647	0.6361	0.67498	0.64312	0.42355	0.0586	1.1495e-10	2.79076e-10	4.01954e-10	1.08812e-09	3.70862e-09
			1.1962	111.91		0.0548	0.96072	0.60839	0.65172	0.61965	0.39495	0.0548	1.28073e-10	3.10095e-10	4.48462e-10	1.19406e-09	3.98137e-09
			1.21021	111.647		0.0511	0.9342	0.57998	0.62791	0.59569	0.36581	0.0511	1.42297e-10	3.43516e-10	4.98985e-10	1.30795e-09	4.27087e-09
			1.22422	111.384		0.0473	0.90698	0.55092	0.60365	0.57124	0.33617	0.0473	1.57653e-10	3.79509e-10	5.53815e-10	1.43023e-09	4.57792e-09
			1.23824	111.122		0.0436	0.87906	0.52126	0.57885	0.54629	0.30587	0.0436	1.74203e-10	4.18253e-10	6.13269e-10	1.56142e-09	4.9033e-09
			1.25225	110.86		0.0398	0.85043	0.4911	0.55351	0.52096	0.27498	0.0398	1.92087e-10	4.59932e-10	6.777e-10	1.70204e-09	5.24786e-09
			1.26627	110.599		0.0361	0.82109	0.46041	0.52758	0.49513	0.24344	0.0361	2.11321e-10	5.04746e-10	7.47462e-10	1.85261e-09	5.61242e-09
			1.28028	110.339		0.0323	0.79115	0.42917	0.50105	0.46875	0.21116	0.0323	2.31938e-10	5.52908e-10	8.22928e-10	2.01368e-09	5.99783e-09
			1.29429	110.079		0.0286	0.76055	0.39737	0.47391	0.4419	0.17811	0.0286	2.5415e-10	6.04642e-10	9.04498e-10	2.18581e-09	6.40494e-09
			1.30831	109.82		0.0248	0.72937	0.3651	0.44634	0.41434	0.14422	0.0248	2.78329e-10	6.60179e-10	9.92588e-10	2.36959e-09	6.83462e-09
			1.32232	109.562		0.0211	0.69773	0.33246	0.41813	0.38609	0.10943	0.0211	3.04867e-10	7.19768e-10	1.08764e-09	2.5656e-09	7.28772e-09
			1.33634	109.304		0.0173	0.66559	0.29932	0.3892	0.35716	0.07354	0.0173	3.34186e-10	7.83676e-10	1.19011e-09	2.77444e-09	7.76512e-09
			1.35035	109.047		0.0136	0.63295	0.26572	0.35963	0.32723	0.03658	0.0136	3.66773e-10	8.52186e-10	1.30046e-09	2.99672e-09	8.26768e-09
			1.36436	108.79		0.0098	0.59987	0.23166	0.32932	0.2964	-0.00173	0.0098	4.02985e-10	9.25597e-10	1.41919e-09	3.23309e-09	8.79626e-09
			1.37838	108.534		0.0061	0.56627	0.19718	0.29823	0.26449	-0.04145	0.0061	4.4293e-10	1.00423e-09	1.54681e-09	3.48418e-09	9.35173e-09
			1.39239	108.279		0.0023	0.53212	0.16224	0.26624	0.23126	-0.08279	0.0023	4.8675e-10	1.08842e-09	1.68385e-09	3.75065e-09	9.93497e-09
			1.40641	108.024		-0.0014	0.49741	0.12685	0.23325	0.19638	-0.126	-0.0014	5.3462e-10	1.17853e-09	1.83088e-09	4.03316e-09	1.05468e-08
			1.42042	107.77		-0.0052	0.46231	0.09113	0.19907	0.15963	-0.17136	-0.0052	5.86858e-10	1.27491e-09	1.98851e-09	4.33241e-09	1.11882e-08
			1.43443	107.516		-0.0089	0.42683	0.05497	0.16359	0.1208	-0.21925	-0.0089	6.43597e-10	1.37797e-09	2.15735e-09	4.64906e-09	1.18599e-08
			1.44845	107.263		-0.0127	0.39094	0.01834	0.12666	0.0794	-0.27008	-0.0127	7.05008e-10	1.4881e-09	2.33806e-09	4.98382e-09	1.25629e-08
			1.46246	107.011		-0.0164	0.35464	-0.01887	0.0881	0.03517	-0.32436	-0.0164	7.71307e-10	1.60574e-09	2.5313e-09	5.3374e-09	1.32979e-08
			1.47648	106.759		-0.0202	0.31787	-0.05674	0.04761	-0.01237	-0.38277	-0.0202	8.42695e-10	1.73133e-09	2.73775e-09	5.71055e-09	1.40659e-08
			1.49049	106.508		-0.0239	0.28068	-0.09527	0.00482	-0.06376	-0.44594	-0.0239	9.18993e-10	1.86535e-09	2.95812e-09	6.104e-09	1.48677e-08
			1.5045	106.257		-0.0277	0.243	-0.13461	-0.0407	-0.11968	-0.51471	-0.0277	1.00011e-09	2.00828e-09	3.19315e-09	6.51852e-09	1.5704e-08
			1.51852	106.007		-0.0314	0.2048	-0.17486	-0.0893	-0.18093	-0.59004	-0.0314	1.08609e-09	2.16065e-09	3.44363e-09	6.95486e-09	1.65757e-08
			1.53253	105.758		-0.0352	0.16604	-0.21621	-0.14151	-0.24855	-0.67301	-0.0352	1.17733e-09	2.32299e-09	3.71032e-09	7.4138e-09	1.74835e-08
			1.54655	105.509		-0.0389	0.1267	-0.25891	-0.19791	-0.3232	-0.76493	-0.0389	1.27429e-09	2.49586e-09	3.99397e-09	7.89607e-09	1.84283e-08
			1.56056	105.261		-0.0427	0.08673	-0.30327	-0.25917	-0.40602	-0.86726	-0.0427	1.3775e-09	2.67983e-09	4.29535e-09	8.40246e-09	1.94106e-08
			1.57457	105.013		-0.0464	0.04609	-0.34951	-0.32614	-0.49817	-0.98152	-0.0464	1.48725e-09	2.87549e-09	4.6152e-09	8.93374e-09	2.04312e-08
			1.58859	104.766		-0.0502	0.00469	-0.398	-0.39973	-0.60095	-1.10951	-0.0502	1.60369e-09	3.08347e-09	4.95426e-09	9.49065e-09	2.14908e-08
			1.6026	104.52		-0.0539	-0.03762	-0.44926	-0.48087	-0.71598	-1.25322	-0.0539	1.72713e-09	3.30438e-09	5.3133e-09	1.0074e-08	2.259e-08
			1.61662	104.274		-0.0577	-0.08102	-0.50355	-0.57065	-0.84501	-1.41491	-0.0577	1.85772e-09	3.53887e-09	5.69304e-09	1.06845e-08	2.37295e-08
			1.63063	104.029		-0.0614	-0.12568	-0.56147	-0.67033	-0.98998	-1.59708	-0.0614	1.99606e-09	3.78758e-09	6.09423e-09	1.13229e-08	2.49099e-08
			1.64464	103.784		-0.0652	-0.17183	-0.62378	-0.78127	-1.15291	-1.80256	-0.0652	2.14308e-09	4.05117e-09	6.51762e-09	1.19901e-08	2.61317e-08
			1.65866	103.54		-0.0689	-0.21971	-0.69119	-0.90502	-1.33599	-2.03446	-0.0689	2.29987e-09	4.33028e-09	6.96391e-09	1.26867e-08	2.73955e-08
			1.67267	103.296		-0.0727	-0.26967	-0.76454	-1.04326	-1.5416	-2.29624	-0.0727	2.467e-09	4.62556e-09	7.43385e-09	1.34135e-08	2.87018e-08
			1.68669	103.053		-0.0764	-0.32208	-0.84472	-1.19782	-1.77217	-2.59178	-0.0764	2.64457e-09	4.93764e-09	7.92819e-09	1.41714e-08	3.0051e-08
			1.7007	102.811		-0.0802	-0.37738	-0.93277	-1.37061	-2.03047	-2.92515	-0.0802	2.83288e-09	5.26717e-09	8.44768e-09	1.49609e-08	3.14436e-08
			1.71471	102.569		-0.0839	-0.43605	-1.02978	-1.56367	-2.31959	-3.30081	-0.0839	3.03226e-09	5.61477e-09	8.99305e-09	1.5783e-08	3.28799e-08
			1.72873	102.328		-0.0877	-0.49864	-1.13706	-1.77931	-2.64273	-3.72367	-0.0877	3.24284e-09	5.98108e-09	9.565e-09	1.66382e-08	3.43602e-08
			1.74274	102.087		-0.0914	-0.56581	-1.25611	-2.01987	-3.00313	-4.19928	-0.0914	3.46407e-09	6.36673e-09	1.01642e-08	1.75274e-08	3.5885e-08
			1.75676	101.847		-0.0952	-0.63832	-1.38856	-2.28783	-3.40418	-4.73313	-0.0952	3.69592e-09	6.77235e-09	1.07914e-08	1.84512e-08	3.74543e-08
			1.77077	101.608		-0.0989	-0.71704	-1.53593	-2.58575	-3.84954	-5.33143	-0.0989	3.9386e-09	7.19847e-09	1.14471e-08	1.94105e-08	3.90684e-08
			1.78478	101.369		-0.1027	-0.80286	-1.70001	-2.91636	-4.343	-6.00096	-0.1027	4.1927e-09	7.64582e-09	1.2132e-08	2.04056e-08	4.07274e-08
			1.7988	101.13		-0.1064	-0.89688	-1.88262	-3.28263	-4.88866	-6.74927	-0.1064	4.45827e-09	8.11482e-09	1.28465e-08	2.14376e-08	4.24314e-08
			1.81281	100.893		-0.1102	-1.00012	-2.08573	-3.68744	-5.49081	-7.58418	-0.1102	4.73567e-09	8.60618e-09	1.35914e-08	2.2507e-08	4.41804e-08
			1.82683	100.655		-0.1139	-1.11372	-2.31145	-4.13379	-6.15335	-8.51385	-0.1139	5.02507e-09	9.12035e-09	1.43669e-08	2.36143e-08	4.59745e-08
			1.84084	100.419		-0.1177	-1.23892	-2.56201	-4.6248	-6.88068	-9.54569	-0.1177	5.32713e-09	9.65782e-09	1.51735e-08	2.47601e-08	4.78134e-08
			1.85485	100.183		-0.1214	-1.37705	-2.83953	-5.16367	-7.67738	-10.6887	-0.1214	5.64207e-09	1.02192e-08	1.60117e-08	2.59449e-08	4.9697e-08
			1.86887	99.947		-0.1252	-1.52951	-3.14616	-5.75364	-8.54807	-11.9522	-0.1252	5.96953e-09	1.08049e-08	1.68818e-08	2.71694e-08	5.16252e-08
			1.88288	99.712		-0.1289	-1.69796	-3.48443	-6.39781	-9.49685	-13.3464	-0.1289	6.3095e-09	1.14155e-08	1.77842e-08	2.84338e-08	5.35975e-08
			1.8969	99.4776		-0.1327	-1.88396	-3.85672	-7.09962	-10.5287	-14.8812	-0.1327	6.6622e-09	1.20513e-08	1.87194e-08	2.97386e-08	5.56137e-08
			1.91091	99.2437		-0.1364	-2.08916	-4.26584	-7.8624	-11.6484	-16.5668	-0.1364	7.02823e-09	1.27128e-08	1.96875e-08	3.10843e-08	5.76734e-08
			1.92492	99.0104		-0.1402	-2.31527	-4.71401	-8.68952	-12.8605	-18.4133	-0.1402	7.40783e-09	1.34003e-08	2.06889e-08	3.24711e-08	5.97761e-08
			1.93894	98.7776		-0.1439	-2.564	-5.20365	-9.58437	-14.17	-20.4317	-0.1439	7.801e-09	1.41142e-08	2.17239e-08	3.38993e-08	6.19215e-08
			1.95295	98.5454		-0.1477	-2.83707	-5.73749	-10.5499	-15.5808	-22.6327	-0.1477	8.2073e-09	1.4855e-08	2.27927e-08	3.53691e-08	6.41089e-08
			1.96697	98.3137		-0.1514	-3.13637	-6.31808	-11.5894	-17.098	-25.0271	-0.1514	8.62663e-09	1.56228e-08	2.38954e-08	3.68808e-08	6.63379e-08
			1.98098	98.0826		-0.1552	-3.46363	-6.94806	-12.7064	-18.7261	-27.6259	-0.1552	9.0588e-09	1.64181e-08	2.50322e-08	3.84345e-08	6.86078e-08
			1.99499	97.8521		-0.1589	-3.82068	-7.63021	-13.904	-20.4699	-30.4398	-0.1589	9.50373e-09	1.72409e-08	2.62032e-08	4.00304e-08	7.09179e-08
			2.00901	97.6221		-0.1627	-4.20923	-8.36681	-15.1854	-22.3337	-33.4802	-0.1627	9.96137e-09	1.80918e-08	2.74088e-08	4.16683e-08	7.32675e-08
			2.02302	97.3926		-0.1664	-4.6312	-9.16047	-16.5533	-24.322	-36.758	-0.1664	1.04322e-08	1.89706e-08	2.86487e-08	4.33483e-08	7.5656e-08
			2.03704	97.1637		-0.1702	-5.08837	-10.0139	-18.0102	-26.439	-40.2841	-0.1702	1.09163e-08	1.98778e-08	2.99231e-08	4.50705e-08	7.80826e-08
			2.05105	96.9353		-0.1739	-5.58267	-10.9295	-19.5595	-28.6887	-44.0694	-0.1739	1.14131e-08	2.08134e-08	3.12318e-08	4.68345e-08	8.05464e-08
			2.06507	96.7074		-0.1777	-6.11594	-11.9093	-21.2039	-31.0752	-48.1243	-0.1777	1.19222e-08	2.17774e-08	3.25749e-08	4.86405e-08	8.30468e-08
			2.07908	96.4801		-0.1814	-6.68973	-12.9559	-22.9464	-33.6022	-52.4598	-0.1814	1.24437e-08	2.27699e-08	3.39521e-08	5.04879e-08	8.55827e-08
			2.09309	96.2534		-0.1852	-7.30569	-14.0718	-24.7894	-36.2736	-57.0868	-0.1852	1.2978e-08	2.37908e-08	3.53631e-08	5.23767e-08	8.81534e-08
			2.10711	96.0272		-0.1889	-7.96549	-15.2591	-26.7353	-39.0927	-62.0156	-0.1889	1.3525e-08	2.48401e-08	3.68077e-08	5.43065e-08	9.07579e-08
			2.12112	95.8015		-0.1927	-8.67085	-16.5198	-28.7864	-42.063	-67.2564	-0.1927	1.40846e-08	2.59176e-08	3.82854e-08	5.6277e-08	9.33955e-08
			2.13514	95.5764		-0.1964	-9.42338	-17.8558	-30.9451	-45.1876	-72.8189	-0.1964	1.46576e-08	2.70232e-08	3.97958e-08	5.82877e-08	9.60652e-08
			2.14915	95.3517		-0.2002	-10.2245	-19.2691	-33.2131	-48.4693	-78.7129	-0.2002	1.52451e-08	2.81565e-08	4.13384e-08	6.03382e-08	9.87661e-08
			2.16316	95.1277		-0.2039	-11.0756	-20.7616	-35.5925	-51.9111	-84.9476	-0.2039	1.58473e-08	2.93174e-08	4.29124e-08	6.24278e-08	1.01497e-07
			2.17718	94.9041		-0.2077	-11.9783	-22.3349	-38.0849	-55.5155	-91.5318	-0.2077	1.64636e-08	3.05055e-08	4.45172e-08	6.45561e-08	1.04257e-07
			2.19119	94.6811		-0.2114	-12.9342	-23.9905	-40.6919	-59.2847	-98.4741	-0.2114	1.70932e-08	3.17202e-08	4.61521e-08	6.67224e-08	1.07046e-07
			2.20521	94.4587		-0.2152	-13.9446	-25.73	-43.415	-63.2205	-105.783	-0.2152	1.77362e-08	3.29611e-08	4.78162e-08	6.89258e-08	1.09862e-07
			2.21922	94.2367		-0.2189	-15.0107	-27.5548	-46.2553	-67.3249	-113.465	-0.2189	1.83929e-08	3.42276e-08	4.95088e-08	7.11659e-08	1.12704e-07
			2.23323	94.0153		-0.2227	-16.1336	-29.4662	-49.2138	-71.5996	-121.529	-0.2227	1.90638e-08	3.55191e-08	5.12288e-08	7.34418e-08	1.15571e-07
			2.24725	93.7944		-0.2264	-17.3146	-31.4655	-52.2915	-76.0458	-129.982	-0.2264	1.97498e-08	3.68351e-08	5.29753e-08	7.57525e-08	1.18462e-07
			2.26126	93.574		-0.2302	-18.5547	-33.5536	-55.489	-80.6649	-138.831	-0.2302	2.04517e-08	3.81746e-08	5.47472e-08	7.80974e-08	1.21377e-07
			2.27528	93.3542		-0.2339	-19.8551	-35.7314	-58.8068	-85.4577	-148.081	-0.2339	2.11693e-08	3.95371e-08	5.65435e-08	8.04752e-08	1.24313e-07
			2.28929	93.1348		-0.2377	-21.2168	-38.0001	-62.2452	-90.4245	-157.738	-0.2377	2.19019e-08	4.09217e-08	5.83629e-08	8.28852e-08	1.2727e-07
			2.3033	92.916		-0.2414	-22.6405	-40.3602	-65.8043	-95.5658	-167.81	-0.2414	2.26486e-08	4.23275e-08	6.02044e-08	8.53263e-08	1.30247e-07
			2.31732	92.6977		-0.2452	-24.1272	-42.8122	-69.4841	-100.881	-178.3	-0.2452	2.3409e-08	4.37535e-08	6.20665e-08	8.77974e-08	1.33242e-07
			2.33133	92.48		-0.2489	-25.6774	-45.3563	-73.2843	-106.371	-189.213	-0.2489	2.41826e-08	4.51988e-08	6.3948e-08	9.02975e-08	1.36255e-07
			2.34535	92.2627		-0.2527	-27.2918	-47.993	-77.2047	-112.035	-200.554	-0.2527	2.49689e-08	4.66624e-08	6.58477e-08	9.28255e-08	1.39285e-07
			2.35936	92.046		-0.2564	-28.971	-50.7224	-81.2444	-117.871	-212.327	-0.2564	2.57672e-08	4.81431e-08	6.77642e-08	9.538e-08	1.42329e-07
			2.37337	91.8298		-0.2602	-30.7153	-53.5443	-85.4028	-123.88	-224.534	-0.2602	2.65765e-08	4.96401e-08	6.96963e-08	9.79609e-08	1.45387e-07
			2.38739	91.6141		-0.2639	-32.5251	-56.4585	-89.6788	-130.061	-237.177	-0.2639	2.73957e-08	5.11519e-08	7.16425e-08	1.00565e-07	1.48459e-07
			2.4014	91.3989		-0.2677	-34.4006	-59.4648	-94.0713	-136.411	-250.259	-0.2677	2.82233e-08	5.26777e-08	7.36015e-08	1.03194e-07	1.51542e-07
			2.41542	91.1842		-0.2714	-36.3421	-62.5627	-98.579	-142.93	-263.779	-0.2714	2.90582e-08	5.42161e-08	7.55719e-08	1.05844e-07	1.54636e-07
			2.42943	90.9701		-0.2752	-38.3497	-65.7519	-103.2	-149.615	-277.74	-0.2752	2.98999e-08	5.5766e-08	7.75524e-08	1.08515e-07	1.5774e-07
			2.44344	90.7564		-0.2789	-40.4232	-69.0314	-107.934	-156.465	-292.142	-0.2789	3.07476e-08	5.73261e-08	7.95415e-08	1.11205e-07	1.60852e-07
			2.45746	90.5432		-0.2827	-42.5624	-72.4004	-112.777	-163.476	-306.985	-0.2827	3.16004e-08	5.88952e-08	8.15377e-08	1.13915e-07	1.63972e-07
			2.47147	90.3306		-0.2864	-44.767	-75.8578	-117.729	-170.646	-322.266	-0.2864	3.24567e-08	6.04724e-08	8.354e-08	1.16641e-07	1.67099e-07
			2.48549	90.1185		-0.2902	-47.0366	-79.4026	-122.787	-177.974	-337.986	-0.2902	3.33157e-08	6.20553e-08	8.55469e-08	1.19383e-07	1.70233e-07
			2.4995	89.9068		-0.2939	-49.3708	-83.0337	-127.949	-185.454	-354.142	-0.2939	3.41763e-08	6.36441e-08	8.75577e-08	1.22139e-07	1.73371e-07
			2.51351	89.6957		-0.2977	-51.7691	-86.7496	-133.212	-193.085	-370.731	-0.2977	3.50387e-08	6.52371e-08	8.957e-08	1.2491e-07	1.76513e-07
			2.52753	89.4851		-0.3014	-54.2307	-90.549	-138.575	-200.863	-387.749	-0.3014	3.59017e-08	6.68329e-08	9.15838e-08	1.27693e-07	1.79659e-07
			2.54154	89.2749		-0.3052	-56.7549	-94.4301	-144.035	-208.785	-405.193	-0.3052	3.6766e-08	6.843e-08	9.35969e-08	1.30485e-07	1.82808e-07
			2.55556	89.0653		-0.3089	-59.3408	-98.3915	-149.589	-216.847	-423.06	-0.3089	3.7632e-08	7.00276e-08	9.56085e-08	1.33289e-07	1.8596e-07
			2.56957	88.8562		-0.3127	-61.9876	-102.431	-155.234	-225.047	-441.344	-0.3127	3.84987e-08	7.16247e-08	9.76177e-08	1.36102e-07	1.89113e-07
			2.58358	88.6475		-0.3164	-64.6942	-106.548	-160.969	-233.38	-460.04	-0.3164	3.93663e-08	7.32206e-08	9.96231e-08	1.38922e-07	1.92268e-07
			2.5976	88.4394		-0.3202	-67.4595	-110.739	-166.79	-241.844	-479.143	-0.3202	4.02343e-08	7.48135e-08	1.01623e-07	1.41747e-07	1.95423e-07
			2.61161	88.2318
			2.62563	88.0246
			2.63964	87.8179
			2.65365	87.6118
			2.66767	87.4061
			2.68168	87.2009
			2.6957	86.9962
			2.70971	86.792
			2.72372	86.5883
			2.73774	86.385
			2.75175	86.1823
			2.76577	85.98
			2.77978	85.7782
			2.79379	85.5769
			2.80781	85.376
			2.82182	85.1757
			2.83584	84.9758
			2.84985	84.7764
			2.86386	84.5774
			2.87788	84.379
			2.89189	84.181
			2.90591	83.9835
			2.91992	83.7864
			2.93393	83.5898
			2.94795	83.3937
			2.96196	83.198
			2.97598	83.0028
			2.98999	82.8081
			3.004	82.6139
			3.01802	82.4201
			3.03203	82.2267
			3.04605	82.0339
			3.06006	81.8414
			3.07407	81.6495
			3.08809	81.458
			3.1021	81.2669
			3.11612	81.0763
			3.13013	80.8862
			3.14414	80.6965
			3.15816	80.5072
			3.17217	80.3184
			3.18619	80.1301
			3.2002	79.9422
			3.21421	79.7548
			3.22823	79.5678
			3.24224	79.3812
			3.25626	79.1951
			3.27027	79.0094
			3.28428	78.8242
			3.2983	78.6394
			3.31231	78.455
			3.32633	78.2711
			3.34034	78.0876
			3.35435	77.9046
			3.36837	77.722
			3.38238	77.5398
			3.3964	77.3581
			3.41041	77.1768
			3.42442	76.9959
			3.43844	76.8155
			3.45245	76.6354
			3.46647	76.4558
			3.48048	76.2767
			3.49449	76.0979
			3.50851	75.9196
			3.52252	75.7417
			3.53654	75.5643
			3.55055	75.3872
			3.56456	75.2106
			3.57858	75.0344
			3.59259	74.8586
			3.60661	74.6833
			3.62062	74.5083
			3.63463	74.3338
			3.64865	74.1597
			3.66266	73.986
			3.67668	73.8127
			3.69069	73.6398
			3.7047	73.4673
			3.71872	73.2953
			3.73273	73.1236
			3.74675	72.9524
			3.76076	72.7815
			3.77477	72.6111
			3.78879	72.4411
			3.8028	72.2715
			3.81682	72.1022
			3.83083	71.9334
			3.84484	71.765
			3.85886	71.597
			3.87287	71.4294
			3.88689	71.2622
			3.9009	71.0953
			3.91491	70.9289
			3.92893	70.7629
			3.94294	70.5973
			3.95696	70.432
			3.97097	70.2672
			3.98498	70.1027
			3.999	69.9387
			4.01301	69.775
			4.02703	69.6117
			4.04104	69.4488
			4.05506	69.2863
			4.06907	69.1242
			4.08308	68.9624
			4.0971	68.8011
			4.11111	68.6401
			4.12513	68.4795
			4.13914	68.3193
			4.15315	68.1595
			4.16717	68.0001
			4.18118	67.841
			4.1952	67.6823
			4.20921	67.524
			4.22322	67.3661
			4.23724	67.2085
			4.25125	67.0513
			4.26527	66.8945
			4.27928	66.7381
			4.29329	66.582
			4.30731	66.4263
			4.32132	66.271
			4.33534	66.116
			4.34935	65.9614
			4.36336	65.8072
			4.37738	65.6534
			4.39139	65.4999
			4.40541	65.3468
			4.41942	65.194
			4.43343	65.0416
			4.44745	64.8896
			4.46146	64.7379
			4.47548	64.5866
			4.48949	64.4356
			4.5035	64.285
			4.51752	64.1348
			4.53153	63.9849
			4.54555	63.8354
			4.55956	63.6862
			4.57357	63.5374
			4.58759	63.389
			4.6016	63.2409
			4.61562	63.0931
			4.62963	62.9457
			4.64364	62.7986
			4.65766	62.6519
			4.67167	62.5056
			4.68569	62.3596
			4.6997	62.2139
			4.71371	62.0686
			4.72773	61.9236
			4.74174	61.779
			4.75576	61.6347
			4.76977	61.4908
			4.78378	61.3472
			4.7978	61.2039
			4.81181	61.061
			4.82583	60.9185
			4.83984	60.7762
			4.85385	60.6343
			4.86787	60.4928
			4.88188	60.3516
			4.8959	60.2107
			4.90991	60.0701
			4.92392	59.9299
			4.93794	59.79
			4.95195	59.6505
			4.96597	59.5112
			4.97998	59.3723
			4.99399	59.2338
			5.00801	59.0956
			5.02202	58.9577
			5.03604	58.8201
			5.05005	58.6828
			5.06406	58.5459
			5.07808	58.4093
			5.09209	58.273
			5.10611	58.1371
			5.12012	58.0015
			5.13413	57.8662
			5.14815	57.7312
			5.16216	57.5965
			5.17618	57.4622
			5.19019	57.3282
			5.2042	57.1945
			5.21822	57.0611
			5.23223	56.928
			5.24625	56.7953
			5.26026	56.6628
			5.27427	56.5307
			5.28829	56.3989
			5.3023	56.2674
			5.31632	56.1362
			5.33033	56.0054
			5.34434	55.8748
			5.35836	55.7446
			5.37237	55.6146
			5.38639	55.485
			5.4004	55.3557
			5.41441	55.2267
			5.42843	55.098
			5.44244	54.9695
			5.45646	54.8415
			5.47047	54.7137
			5.48448	54.5862
			5.4985	54.459
			5.51251	54.3321
			5.52653	54.2055
			5.54054	54.0793
			5.55455	53.9533
			5.56857	53.8276
			5.58258	53.7022
			5.5966	53.5771
			5.61061	53.4523
			5.62462	53.3278
			5.63864	53.2037
			5.65265	53.0798
			5.66667	52.9562
			5.68068	52.8329
			5.69469	52.7098
			5.70871	52.5871
			5.72272	52.4647
			5.73674	52.3425
			5.75075	52.2207
			5.76476	52.0991
			5.77878	51.9778
			5.79279	51.8569
			5.80681	51.7362
			5.82082	51.6157
			5.83483	51.4956
			5.84885	51.3758
			5.86286	51.2562
			5.87688	51.137
			5.89089	51.018
			5.9049	50.8993
			5.91892	50.7809
			5.93293	50.6627
			5.94695	50.5448
			5.96096	50.4273
			5.97497	50.31
			5.98899	50.193
			6.003	50.0762
			6.01702	49.9597
			6.03103	49.8436
			6.04505	49.7276
			6.05906	49.612
			6.07307	49.4966
			6.08709	49.3815
			6.1011	49.2667
			6.11512	49.1522
			6.12913	49.0379
			6.14314	48.9239
			6.15716	48.8102
			6.17117	48.6967
			6.18519	48.5836
			6.1992	48.4706
			6.21321	48.358
			6.22723	48.2456
			6.24124	48.1335
			6.25526	48.0216
			6.26927	47.9101
			6.28328	47.7987
			6.2973	47.6877
			6.31131	47.5769
			6.32533	47.4664
			6.33934	47.3561
			6.35335	47.2461
			6.36737	47.1364
			6.38138	47.0269
			6.3954	46.9177
			6.40941	46.8087
			6.42342	46.7
			6.43744	46.5916
			6.45145	46.4834
			6.46547	46.3755
			6.47948	46.2678
			6.49349	46.1604
			6.50751	46.0532
			6.52152	45.9463
			6.53554	45.8397
			6.54955	45.7333
			6.56356	45.6271
			6.57758	45.5212
			6.59159	45.4156
			6.60561	45.3102
			6.61962	45.2051
			6.63363	45.1002
			6.64765	44.9956
			6.66166	44.8912
			6.67568	44.787
			6.68969	44.6831
			6.7037	44.5795
			6.71772	44.4761
			6.73173	44.3729
			6.74575	44.27
			6.75976	44.1673
			6.77377	44.0649
			6.78779	43.9627
			6.8018	43.8608
			6.81582	43.7591
			6.82983	43.6577
			6.84384	43.5564
			6.85786	43.4555
			6.87187	43.3548
			6.88589	43.2543
			6.8999	43.154
			6.91391	43.054
			6.92793	42.9542
			6.94194	42.8547
			6.95596	42.7554
			6.96997	42.6563
			6.98398	42.5575
			6.998	42.4589
			7.01201	42.3605
			7.02603	42.2624
			7.04004	42.1645
			7.05405	42.0668
			7.06807	41.9694
			7.08208	41.8722
			7.0961	41.7752
			7.11011	41.6785
			7.12412	41.582
			7.13814	41.4857
			7.15215	41.3897
			7.16617	41.2938
			7.18018	41.1983
			7.19419	41.1029
			7.20821	41.0078
			7.22222	40.9128
			7.23624	40.8182
			7.25025	40.7237
			7.26426	40.6295
			7.27828	40.5354
			7.29229	40.4417
			7.30631	40.3481
			7.32032	40.2548
			7.33433	40.1616
			7.34835	40.0687
			7.36236	39.976
			7.37638	39.8836
			7.39039	39.7913
			7.4044	39.6993
			7.41842	39.6075
			7.43243	39.5159
			7.44645	39.4246
			7.46046	39.3334
			7.47447	39.2425
			7.48849	39.1518
			7.5025	39.0613
			7.51652	38.971
			7.53053	38.8809
			7.54454	38.791
			7.55856	38.7014
			7.57257	38.612
			7.58659	38.5228
			7.6006	38.4338
			7.61461	38.345
			7.62863	38.2564
			7.64264	38.168
			7.65666	38.0798
			7.67067	37.9919
			7.68468	37.9041
			7.6987	37.8166
			7.71271	37.7293
			7.72673	37.6422
			7.74074	37.5552
			7.75475	37.4685
			7.76877	37.382
			7.78278	37.2957
			7.7968	37.2097
			7.81081	37.1238
			7.82482	37.0381
			7.83884	36.9526
			7.85285	36.8673
			7.86687	36.7823
			7.88088	36.6974
			7.89489	36.6127
			7.90891	36.5282
			7.92292	36.444
			7.93694	36.3599
			7.95095	36.2761
			7.96496	36.1924
			7.97898	36.1089
			7.99299	36.0256
			8.00701	35.9426
			8.02102	35.8597
			8.03504	35.777
			8.04905	35.6945
			8.06306	35.6123
			8.07708	35.5302
			8.09109	35.4483
			8.10511	35.3666
			8.11912	35.2851
			8.13313	35.2038
			8.14715	35.1227
			8.16116	35.0417
			8.17518	34.961
			8.18919	34.8805
			8.2032	34.8001
			8.21722	34.7199
			8.23123	34.64
			8.24525	34.5602
			8.25926	34.4806
			8.27327	34.4012
			8.28729	34.322
			8.3013	34.243
			8.31532	34.1641
			8.32933	34.0855
			8.34334	34.007
			8.35736	33.9288
			8.37137	33.8507
			8.38539	33.7728
			8.3994	33.6951
			8.41341	33.6175
			8.42743	33.5402
			8.44144	33.463
			8.45546	33.386
			8.46947	33.3092
			8.48348	33.2326
			8.4975	33.1562
			8.51151	33.0799
			8.52553	33.0039
			8.53954	32.928
			8.55355	32.8523
			8.56757	32.7767
			8.58158	32.7014
			8.5956	32.6262
			8.60961	32.5512
			8.62362	32.4764
			8.63764	32.4018
			8.65165	32.3273
			8.66567	32.253
			8.67968	32.1789
			8.69369	32.105
			8.70771	32.0312
			8.72172	31.9577
			8.73574	31.8843
			8.74975	31.811
			8.76376	31.738
			8.77778	31.6651
			8.79179	31.5924
			8.80581	31.5199
			8.81982	31.4475
			8.83383	31.3753
			8.84785	31.3033
			8.86186	31.2314
			8.87588	31.1598
			8.88989	31.0883
			8.9039	31.0169
			8.91792	30.9458
			8.93193	30.8748
			8.94595	30.8039
			8.95996	30.7333
			8.97397	30.6628
			8.98799	30.5924
			9.002	30.5223
			9.01602	30.4523
			9.03003	30.3825
			9.04404	30.3128
			9.05806	30.2433
			9.07207	30.174
			9.08609	30.1048
			9.1001	30.0358
			9.11411	29.967
			9.12813	29.8983
			9.14214	29.8298
			9.15616	29.7615
			9.17017	29.6933
			9.18418	29.6253
			9.1982	29.5574
			9.21221	29.4897
			9.22623	29.4222
			9.24024	29.3548
			9.25425	29.2876
			9.26827	29.2205
			9.28228	29.1536
			9.2963	29.0869
			9.31031	29.0203
			9.32432	28.9539
			9.33834	28.8876
			9.35235	28.8215
			9.36637	28.7556
			9.38038	28.6898
			9.39439	28.6241
			9.40841	28.5587
			9.42242	28.4933
			9.43644	28.4282
			9.45045	28.3632
			9.46446	28.2983
			9.47848	28.2336
			9.49249	28.169
			9.50651	28.1046
			9.52052	28.0404
			9.53453	27.9763
			9.54855	27.9123
			9.56256	27.8486
			9.57658	27.7849
			9.59059	27.7214
			9.6046	27.6581
			9.61862	27.5949
			9.63263	27.5319
			9.64665	27.469
			9.66066	27.4063
			9.67467	27.3437
			9.68869	27.2812
			9.7027	27.219
			9.71672	27.1568
			9.73073	27.0948
			9.74474	27.033
			9.75876	26.9713
			9.77277	26.9097
			9.78679	26.8483
			9.8008	26.7871
			9.81481	26.726
			9.82883	26.665
			9.84284	26.6042
			9.85686	26.5435
			9.87087	26.4829
			9.88488	26.4226
			9.8989	26.3623
			9.91291	26.3022
			9.92693	26.2422
			9.94094	26.1824
			9.95495	26.1227
			9.96897	26.0632
			9.98298	26.0038
			9.997	25.9446
			10.011	25.8855
			10.025	25.8265
			10.039	25.7676
			10.0531	25.709
			10.0671	25.6504
			10.0811	25.592
			10.0951	25.5337
			10.1091	25.4756
			10.1231	25.4176
			10.1371	25.3597
			10.1511	25.302
			10.1652	25.2444
			10.1792	25.187
			10.1932	25.1297
			10.2072	25.0725
			10.2212	25.0155
			10.2352	24.9585
			10.2492	24.9018
			10.2633	24.8452
			10.2773	24.7887
			10.2913	24.7323
			10.3053	24.6761
			10.3193	24.62
			10.3333	24.564
			10.3474	24.5082
			10.3614	24.4525
			10.3754	24.3969
			10.3894	24.3415
			10.4034	24.2862
			10.4174	24.231
			10.4314	24.176
			10.4454	24.1211
			10.4595	24.0663
			10.4735	24.0116
			10.4875	23.9571
			10.5015	23.9027
			10.5155	23.8485
			10.5295	23.7943
			10.5435	23.7403
			10.5576	23.6865
			10.5716	23.6327
			10.5856	23.5791
			10.5996	23.5256
			10.6136	23.4722
			10.6276	23.419
			10.6416	23.3659
			10.6557	23.3129
			10.6697	23.2601
			10.6837	23.2073
			10.6977	23.1547
			10.7117	23.1023
			10.7257	23.0499
			10.7397	22.9977
			10.7538	22.9456
			10.7678	22.8936
			10.7818	22.8417
			10.7958	22.79
			10.8098	22.7384
			10.8238	22.6869
			10.8378	22.6355
			10.8519	22.5843
			10.8659	22.5331
			10.8799	22.4821
			10.8939	22.4312
			10.9079	22.3805
			10.9219	22.3298
			10.9359	22.2793
			10.9499	22.2289
			10.964	22.1786
			10.978	22.1285
			10.992	22.0784
			11.006	22.0285
			11.02	21.9787
			11.034	21.929
			11.048	21.8795
			11.0621	21.83
			11.0761	21.7807
			11.0901	21.7315
			11.1041	21.6824
			11.1181	21.6334
			11.1321	21.5845
			11.1462	21.5358
			11.1602	21.4871
			11.1742	21.4386
			11.1882	21.3902
			11.2022	21.3419
			11.2162	21.2937
			11.2302	21.2457
			11.2442	21.1977
			11.2583	21.1499
			11.2723	21.1022
			11.2863	21.0546
			11.3003	21.0071
			11.3143	20.9597
			11.3283	20.9125
			11.3423	20.8653
			11.3564	20.8183
			11.3704	20.7714
			11.3844	20.7245
			11.3984	20.6778
			11.4124	20.6312
			11.4264	20.5848
			11.4404	20.5384
			11.4544	20.4921
			11.4685	20.446
			11.4825	20.3999
			11.4965	20.354
			11.5105	20.3082
			11.5245	20.2625
			11.5385	20.2169
			11.5526	20.1714
			11.5666	20.126
			11.5806	20.0807
			11.5946	20.0355
			11.6086	19.9904
			11.6226	19.9455
			11.6366	19.9006
			11.6507	19.8559
			11.6647	19.8112
			11.6787	19.7667
			11.6927	19.7223
			11.7067	19.6779
			11.7207	19.6337
			11.7347	19.5896
			11.7487	19.5456
			11.7628	19.5017
			11.7768	19.4579
			11.7908	19.4142
			11.8048	19.3706
			11.8188	19.3271
			11.8328	19.2838
			11.8468	19.2405
			11.8609	19.1973
			11.8749	19.1542
			11.8889	19.1112
			11.9029	19.0684
			11.9169	19.0256
			11.9309	18.9829
			11.9449	18.9404
			11.959	18.8979
			11.973	18.8556
			11.987	18.8133
			12.001	18.7711
			12.015	18.7291
			12.029	18.6871
			12.043	18.6452
			12.0571	18.6035
			12.0711	18.5618
			12.0851	18.5202
			12.0991	18.4788
			12.1131	18.4374
			12.1271	18.3961
			12.1411	18.355
			12.1552	18.3139
			12.1692	18.2729
			12.1832	18.232
			12.1972	18.1913
			12.2112	18.1506
			12.2252	18.11
			12.2392	18.0695
			12.2532	18.0291
			12.2673	17.9888
			12.2813	17.9486
			12.2953	17.9085
			12.3093	17.8685
			12.3233	17.8286
			12.3373	17.7888
			12.3514	17.749
			12.3654	17.7094
			12.3794	17.6699
			12.3934	17.6304
			12.4074	17.591
			12.4214	17.5518
			12.4354	17.5126
			12.4495	17.4736
			12.4635	17.4346
			12.4775	17.3957
			12.4915	17.3569
			12.5055	17.3182
			12.5195	17.2796
			12.5335	17.2411
			12.5475	17.2026
			12.5616	17.1643
			12.5756	17.1261
			12.5896	17.0879
			12.6036	17.0499
			12.6176	17.0119
			12.6316	16.974
			12.6456	16.9362
			12.6597	16.8985
			12.6737	16.8609
			12.6877	16.8234
			12.7017	16.7859
			12.7157	16.7486
			12.7297	16.7113
			12.7437	16.6742
			12.7578	16.6371
			12.7718	16.6001
			12.7858	16.5632
			12.7998	16.5264
			12.8138	16.4897
			12.8278	16.453
			12.8418	16.4165
			12.8559	16.38
			12.8699	16.3436
			12.8839	16.3073
			12.8979	16.2711
			12.9119	16.235
			12.9259	16.199
			12.9399	16.163
			12.954	16.1272
			12.968	16.0914
			12.982	16.0557
			12.996	16.0201
			13.01	15.9846
			13.024	15.9491
			13.038	15.9138
			13.052	15.8785
			13.0661	15.8433
			13.0801	15.8082
			13.0941	15.7732
			13.1081	15.7383
			13.1221	15.7034
			13.1361	15.6686
			13.1502	15.6339
			13.1642	15.5993
			13.1782	15.5648
			13.1922	15.5304
			13.2062	15.496
			13.2202	15.4617
			13.2342	15.4275
			13.2483	15.3934
			13.2623	15.3594
			13.2763	15.3254
			13.2903	15.2916
			13.3043	15.2578
			13.3183	15.2241
			13.3323	15.1904
			13.3463	15.1569
			13.3604	15.1234
			13.3744	15.09
			13.3884	15.0567
			13.4024	15.0235
			13.4164	14.9903
			13.4304	14.9572
			13.4444	14.9242
			13.4585	14.8913
			13.4725	14.8585
			13.4865	14.8257
			13.5005	14.793
			13.5145	14.7604
			13.5285	14.7279
			13.5425	14.6954
			13.5566	14.6631
			13.5706	14.6308
			13.5846	14.5985
			13.5986	14.5664
			13.6126	14.5343
			13.6266	14.5023
			13.6406	14.4704
			13.6547	14.4386
			13.6687	14.4068
			13.6827	14.3751
			13.6967	14.3435
			13.7107	14.312
			13.7247	14.2805
			13.7387	14.2491
			13.7528	14.2178
			13.7668	14.1866
			13.7808	14.1554
			13.7948	14.1243
			13.8088	14.0933
			13.8228	14.0623
			13.8368	14.0315
			13.8508	14.0007
			13.8649	13.9699
			13.8789	13.9393
			13.8929	13.9087
			13.9069	13.8782
			13.9209	13.8478
			13.9349	13.8174
			13.9489	13.7871
			13.963	13.7569
			13.977	13.7268
			13.991	13.6967
			14.005	13.6667
			14.019	13.6367
			14.033	13.6069
			14.0471	13.5771
			14.0611	13.5474
			14.0751	13.5177
			14.0891	13.4882
			14.1031	13.4587
			14.1171	13.4292
			14.1311	13.3999
			14.1451	13.3706
			14.1592	13.3413
			14.1732	13.3122
			14.1872	13.2831
			14.2012	13.2541
			14.2152	13.2251
			14.2292	13.1962
			14.2432	13.1674
			14.2573	13.1387
			14.2713	13.11
			14.2853	13.0814
			14.2993	13.0529
			14.3133	13.0244
			14.3273	12.996
			14.3413	12.9677
			14.3554	12.9394
			14.3694	12.9112
			14.3834	12.883
			14.3974	12.855
			14.4114	12.827
			14.4254	12.799
			14.4394	12.7712
			14.4535	12.7434
			14.4675	12.7156
			14.4815	12.688
			14.4955	12.6604
			14.5095	12.6328
			14.5235	12.6053
			14.5375	12.5779
			14.5516	12.5506
			14.5656	12.5233
			14.5796	12.4961
			14.5936	12.469
			14.6076	12.4419
			14.6216	12.4149
			14.6356	12.3879
			14.6496	12.361
			14.6637	12.3342
			14.6777	12.3074
			14.6917	12.2807
			14.7057	12.2541
			14.7197	12.2275
			14.7337	12.201
			14.7477	12.1745
			14.7618	12.1482
			14.7758	12.1219
			14.7898	12.0956
			14.8038	12.0694
			14.8178	12.0433
			14.8318	12.0172
			14.8459	11.9912
			14.8599	11.9652
			14.8739	11.9393
			14.8879	11.9135
			14.9019	11.8878
			14.9159	11.862
			14.9299	11.8364
			14.9439	11.8108
			14.958	11.7853
			14.972	11.7599
			14.986	11.7345
			15	11.7091

## Sheet: Figure 2c
Figure 2c
HER polarization curves under OEEF regulation	Pt SAs-MoS2	Vg=−60V	Vg=−40V	Vg=−20V	Vg=0V	Vg=+20V	Vg=+40V	Vg=+60V	MoS2	Vg=−60V	Vg=+60V
	E vs. RHE (V)	jHER (mA cm-2)							E vs. RHE (V)	jHER (mA cm-2)
	0.1011	0.98573	1.30169	1.17444	1.02574	1.6679	1.70491	2.27473	0.1011	0.57346	0.52716
	0.0996	0.97828	1.29337	1.16528	1.01992	1.65905	1.69585	2.26263	0.0973	0.55674	0.5165
	0.0981	0.97085	1.28507	1.15612	1.01413	1.65023	1.68683	2.25052	0.0936	0.5396	0.50561
	0.0966	0.96344	1.27678	1.14698	1.00836	1.64142	1.67786	2.23839	0.0898	0.52204	0.4945
	0.095	0.95605	1.26849	1.13784	1.00259	1.63263	1.66891	2.22625	0.0861	0.50402	0.48315
	0.0935	0.94868	1.26022	1.12872	0.99684	1.62386	1.66	2.21408	0.0823	0.48565	0.47155
	0.092	0.94134	1.25195	1.1196	0.99108	1.61511	1.65112	2.20189	0.0786	0.46686	0.45966
	0.0905	0.934	1.24368	1.11048	0.9853	1.60637	1.64226	2.18968	0.0748	0.44772	0.44747
	0.089	0.92668	1.23542	1.10138	0.97951	1.59764	1.63341	2.17745	0.0711	0.42829	0.43496
	0.0874	0.91936	1.22716	1.09227	0.97372	1.58891	1.62456	2.1652	0.0673	0.40858	0.42205
	0.0859	0.91206	1.21889	1.08314	0.9679	1.58019	1.61571	2.15292	0.0636	0.38852	0.40876
	0.0844	0.90476	1.2106	1.07402	0.96206	1.57147	1.60686	2.14063	0.0598	0.36822	0.39498
	0.0829	0.89746	1.20231	1.06484	0.95617	1.56274	1.59798	2.12831	0.0561	0.34759	0.38069
	0.0813	0.89016	1.19401	1.05566	0.95023	1.55401	1.58911	2.11596	0.0523	0.32664	0.36583
	0.0798	0.88286	1.18567	1.04642	0.94425	1.54526	1.58023	2.10359	0.0486	0.30534	0.35028
	0.0783	0.87554	1.17732	1.03717	0.93823	1.53649	1.57133	2.09118	0.0449	0.28378	0.33397
	0.0768	0.86821	1.16893	1.02788	0.93219	1.52771	1.56243	2.07874	0.0411	0.26201	0.31675
	0.0753	0.86086	1.16051	1.01855	0.92614	1.51889	1.5535	2.06625	0.0373	0.23998	0.29846
	0.0737	0.85349	1.15205	1.00917	0.92006	1.51005	1.54455	2.05373	0.0336	0.21769	0.27895
	0.0722	0.84608	1.14354	0.99975	0.91396	1.50117	1.53557	2.04116	0.0298	0.19513	0.25795
	0.0707	0.83864	1.13497	0.99027	0.90779	1.49224	1.52656	2.02853	0.0261	0.1723	0.23523
	0.0692	0.83117	1.12634	0.9807	0.90156	1.48327	1.51751	2.01583	0.0223	0.14917	0.21049
	0.0677	0.82365	1.11765	0.97107	0.89525	1.47424	1.50843	2.00307	0.0186	0.1257	0.1834
	0.0661	0.81608	1.10887	0.96135	0.88888	1.46515	1.4993	1.99023	0.0148	0.10193	0.15356
	0.0646	0.80846	1.10001	0.95157	0.88243	1.456	1.49014	1.9773	0.0111	0.07777	0.1205
	0.0631	0.80077	1.09104	0.94168	0.87594	1.44676	1.48092	1.96427	0.0074	0.05323	0.08371
	0.0616	0.79301	1.08197	0.93172	0.86939	1.43743	1.47167	1.95114	0.0036	0.0283	0.04261
	0.06	0.78518	1.07278	0.92166	0.86278	1.428	1.46234	1.93788	-0.0001	0.00287	-0.00342
	0.0585	0.77726	1.06345	0.9115	0.8561	1.41847	1.45297	1.92447	-0.0039	-0.0231	-0.0551
	0.057	0.76926	1.05396	0.90124	0.84937	1.4088	1.44352	1.9109	-0.0077	-0.04974	-0.11325
	0.0555	0.76115	1.04432	0.89087	0.84255	1.39899	1.43397	1.89714	-0.0114	-0.07715	-0.17877
	0.054	0.75293	1.03447	0.88038	0.83565	1.38899	1.42435	1.88317	-0.0152	-0.10548	-0.25266
	0.0524	0.74459	1.02442	0.86976	0.82866	1.37881	1.41462	1.86895	-0.0189	-0.13486	-0.33607
	0.0509	0.7361	1.01412	0.85901	0.82157	1.36839	1.40476	1.85444	-0.0227	-0.16554	-0.43022
	0.0494	0.72747	1.00356	0.84812	0.81437	1.35771	1.39476	1.8396	-0.0264	-0.1977	-0.5365
	0.0479	0.71864	0.9927	0.83708	0.80703	1.34671	1.38458	1.82437	-0.0302	-0.23166	-0.6564
	0.0463	0.70963	0.98151	0.82586	0.79957	1.33536	1.37421	1.80869	-0.0339	-0.26766	-0.7915
	0.0448	0.70039	0.96994	0.81445	0.792	1.32357	1.36358	1.79251	-0.0377	-0.30608	-0.94357
	0.0433	0.6909	0.95794	0.80284	0.7843	1.3113	1.35268	1.77572	-0.0414	-0.34733	-1.11463
	0.0418	0.68112	0.94549	0.79102	0.77645	1.29846	1.34141	1.75823	-0.0452	-0.39184	-1.30663
	0.0403	0.67103	0.93252	0.77892	0.76843	1.28496	1.32976	1.73994	-0.0489	-0.44015	-1.52179
	0.0387	0.66057	0.91896	0.76657	0.76016	1.27071	1.31759	1.7207	-0.0527	-0.49283	-1.76258
	0.0372	0.64971	0.90478	0.75388	0.75158	1.2556	1.30482	1.70038	-0.0564	-0.55055	-2.03171
	0.0357	0.63838	0.88987	0.74084	0.74263	1.23949	1.29136	1.67881	-0.0602	-0.61392	-2.33197
	0.0342	0.62654	0.87417	0.72738	0.73323	1.22226	1.27706	1.65583	-0.0639	-0.68365	-2.66632
	0.0327	0.61412	0.85761	0.71345	0.72331	1.20373	1.26175	1.63119	-0.0677	-0.7605	-3.03741
	0.0311	0.60104	0.84009	0.69897	0.71277	1.18374	1.24526	1.60471	-0.0714	-0.8453	-3.44848
	0.0296	0.58722	0.8215	0.68387	0.70153	1.1621	1.22737	1.57611	-0.0752	-0.93888	-3.9029
	0.0281	0.57258	0.80174	0.66805	0.68944	1.13861	1.20788	1.54513	-0.0789	-1.04228	-4.4043
	0.0266	0.55702	0.7807	0.65142	0.67635	1.11303	1.18648	1.51146	-0.0827	-1.15646	-4.95628
	0.025	0.54043	0.75824	0.63383	0.66206	1.08514	1.16288	1.47478	-0.0864	-1.28243	-5.56247
	0.0235	0.52269	0.73425	0.61515	0.64639	1.05467	1.13675	1.43472	-0.0902	-1.42122	-6.22655
	0.022	0.50369	0.70857	0.59521	0.62911	1.02132	1.10773	1.39091	-0.0939	-1.5739	-6.95245
	0.0205	0.48329	0.68106	0.57383	0.60998	0.98482	1.07542	1.34292	-0.0977	-1.74152	-7.74402
	0.019	0.46133	0.65155	0.55081	0.58872	0.94482	1.03938	1.29033	-0.1014	-1.92523	-8.60516
	0.0174	0.43769	0.61986	0.52593	0.56501	0.90099	0.99915	1.23266	-0.1052	-2.12614	-9.53978
	0.0159	0.41219	0.58583	0.49896	0.53849	0.85297	0.95422	1.16943	-0.1089	-2.34532	-10.5518
	0.0144	0.38464	0.54928	0.46962	0.50881	0.80037	0.90403	1.10009	-0.1127	-2.58382	-11.6452
	0.0129	0.35489	0.50999	0.43763	0.47559	0.74278	0.84802	1.02409	-0.1164	-2.84285	-12.8241
	0.0113	0.32272	0.46776	0.40273	0.43843	0.67978	0.78557	0.94087	-0.1202	-3.12347	-14.0922
	0.0098	0.28793	0.42238	0.36458	0.39692	0.61093	0.71604	0.8498	-0.1239	-3.4269	-15.4535
	0.0083	0.25032	0.37364	0.32287	0.35063	0.53575	0.63873	0.75025	-0.1277	-3.75425	-16.9119
	0.0068	0.20966	0.3213	0.27725	0.2991	0.45379	0.55296	0.64156	-0.1314	-4.10646	-18.4711
	0.0053	0.16572	0.26511	0.22737	0.24183	0.36452	0.45799	0.52305	-0.1352	-4.48458	-20.1351
	0.0037	0.11827	0.20485	0.17286	0.17832	0.26744	0.35307	0.39402	-0.1389	-4.88958	-21.9077
	0.0022	0.06708	0.14027	0.11332	0.108	0.162	0.23741	0.25372	-0.1427	-5.32258	-23.7925
	0.0007	0.01189	0.0711	0.04834	0.03032	0.04767	0.11023	0.10142	-0.1464	-5.7845	-25.793
	-0.0008	-0.04755	-0.00291	-0.02244	-0.05525	-0.07613	-0.02929	-0.06365	-0.1502	-6.27625	-27.9127
	-0.0023	-0.11147	-0.08203	-0.09944	-0.14924	-0.20997	-0.18194	-0.24229	-0.1539	-6.79871	-30.155
	-0.0039	-0.18015	-0.16653	-0.18307	-0.25217	-0.35446	-0.34858	-0.43528	-0.1577	-7.35286	-32.5229
	-0.0054	-0.25385	-0.25669	-0.27374	-0.36461	-0.51018	-0.53004	-0.64343	-0.1614	-7.93961	-35.0196
	-0.0069	-0.33282	-0.3528	-0.37185	-0.48713	-0.67774	-0.72716	-0.86757	-0.1652	-8.55984	-37.6481
	-0.0084	-0.41734	-0.45514	-0.47784	-0.62035	-0.85778	-0.94077	-1.10854	-0.1689	-9.21426	-40.411
	-0.01	-0.50765	-0.56399	-0.59218	-0.76487	-1.05089	-1.1717	-1.36717	-0.1727	-9.90353	-43.3112
	-0.0115	-0.60405	-0.67965	-0.71533	-0.92131	-1.25771	-1.42076	-1.6443	-0.1764	-10.6285	-46.3513
	-0.013	-0.70679	-0.80241	-0.84781	-1.09027	-1.47887	-1.68872	-1.9408	-0.1802	-11.3897	-49.5335
	-0.0145	-0.81615	-0.93258	-0.99005	-1.27229	-1.71499	-1.97635	-2.25752	-0.1839	-12.188	-52.8602
	-0.016	-0.9324	-1.07044	-1.14254	-1.46794	-1.96672	-2.28442	-2.59531	-0.1877	-13.0238	-56.3335
	-0.0176	-1.05581	-1.2163	-1.30572	-1.67776	-2.23466	-2.61366	-2.95502	-0.1914	-13.8978	-59.9555
	-0.0191	-1.18663	-1.37045	-1.48005	-1.90227	-2.51947	-2.9648	-3.33752	-0.1952	-14.8104	-63.7282
	-0.0206	-1.32514	-1.53319	-1.66602	-2.14195	-2.82173	-3.33857	-3.74363	-0.1989	-15.762	-67.653
	-0.0221	-1.47159	-1.70481	-1.86407	-2.39725	-3.14206	-3.73565	-4.1742	-0.2027	-16.753	-71.7317
	-0.0237	-1.62624	-1.88561	-2.07472	-2.66863	-3.48108	-4.1567	-4.63006	-0.2064	-17.7837	-75.9656
	-0.0252	-1.78933	-2.07585	-2.29842	-2.95649	-3.83934	-4.60238	-5.11205	-0.2102	-18.8545	-80.3557
	-0.0267	-1.9611	-2.27585	-2.53557	-3.26123	-4.21745	-5.07332	-5.62096	-0.2139	-19.9654	-84.9029
	-0.0282	-2.14179	-2.48583	-2.78656	-3.58327	-4.61593	-5.57009	-6.15758	-0.2177	-21.1167	-89.6076
	-0.0297	-2.33163	-2.7061	-3.0517	-3.92307	-5.03531	-6.09331	-6.72273	-0.2214	-22.3085	-94.4701
	-0.0313	-2.53085	-2.93689	-3.3313	-4.28108	-5.47609	-6.64354	-7.31714	-0.2252	-23.5408	-99.491
	-0.0328	-2.73964	-3.17846	-3.62562	-4.65777	-5.93872	-7.22132	-7.94158	-0.2289	-24.8136	-104.671
	-0.0343	-2.95819	-3.43105	-3.9349	-5.05356	-6.42365	-7.82723	-8.59678	-0.2327	-26.1268	-110.008
	-0.0358	-3.18671	-3.69487	-4.25938	-5.46873	-6.93125	-8.46175	-9.28346	-0.2364	-27.48	-115.504
	-0.0373	-3.42538	-3.97017	-4.59926	-5.90351	-7.46191	-9.12537	-10.0023	-0.2402	-28.8732	-121.158
	-0.0389	-3.67436	-4.25714	-4.95476	-6.35801	-8.01596	-9.81849	-10.754	-0.2439	-30.3061	-126.968
	-0.0404	-3.93382	-4.55598	-5.32609	-6.83222	-8.59371	-10.5415	-11.5392	-0.2477	-31.7782	-132.934
	-0.0419	-4.20389	-4.86686	-5.71349	-7.32616	-9.19542	-11.2947	-12.3584	-0.2514	-33.2893	-139.055
	-0.0434	-4.48474	-5.18997	-6.11712	-7.83979	-9.82137	-12.0783	-13.2124	-0.2552	-34.8388	-145.328
	-0.045	-4.77647	-5.52543	-6.5372	-8.37308	-10.4718	-12.8924	-14.1017	-0.2589	-36.4261	-151.754
	-0.0465	-5.07919	-5.87338	-6.97388	-8.92592	-11.1468	-13.7373	-15.0267	-0.2627	-38.0509	-158.329
	-0.048	-5.39301	-6.23393	-7.42732	-9.49815	-11.8466	-14.613	-15.9881	-0.2664	-39.7123	-165.053
	-0.0495	-5.71799	-6.60721	-7.89767	-10.0896	-12.5714	-15.5195	-16.9862	-0.2702	-41.4098	-171.923
	-0.051	-6.05423	-6.99327	-8.38512	-10.6999	-13.3212	-16.4567	-18.0217	-0.2739	-43.1426	-178.938
	-0.0526	-6.40177	-7.39221	-8.88982	-11.329	-14.0961	-17.4245	-19.0947	-0.2777	-44.9101	-186.093
	-0.0541	-6.76064	-7.80406	-9.41188	-11.9765	-14.8961	-18.4228	-20.2058	-0.2814	-46.7114	-193.388
	-0.0556	-7.13088	-8.22885	-9.95133	-12.6423	-15.7213	-19.4511	-21.3552	-0.2852	-48.5457	-200.82
	-0.0571	-7.5125	-8.66662	-10.5082	-13.3262	-16.5715	-20.5093	-22.5434	-0.2889	-50.4122	-208.386
	-0.0587	-7.90548	-9.11734	-11.0824	-14.028	-17.4468	-21.5969	-23.7705	-0.2927	-52.3101	-216.084
	-0.0602	-8.30979	-9.58101	-11.6739	-14.7473	-18.3471	-22.7135	-25.0368	-0.2964	-54.2385	-223.91
	-0.0617	-8.72541	-10.0576	-12.2827	-15.484	-19.2723	-23.8585	-26.3426	-0.3002	-56.1966	-231.863
	-0.0632	-9.15227	-10.5471	-12.9087	-16.2376	-20.2221	-25.0315	-27.688
	-0.0647	-9.59031	-11.0493	-13.5521	-17.0079	-21.1965	-26.2317	-29.0731
	-0.0663	-10.0394	-11.5643	-14.2126	-17.7944	-22.1952	-27.4587	-30.4982
	-0.0678	-10.4996	-12.0918	-14.8901	-18.5968	-23.218	-28.7116	-31.9632
	-0.0693	-10.9706	-12.6319	-15.5844	-19.4146	-24.2646	-29.9898	-33.4683
	-0.0708	-11.4523	-13.1844	-16.2954	-20.2475	-25.3347	-31.2925	-35.0134
	-0.0723	-11.9448	-13.7492	-17.0227	-21.095	-26.428	-32.6188	-36.5986
	-0.0739	-12.4477	-14.326	-17.7663	-21.9567	-27.5441	-33.968	-38.2238
	-0.0754	-12.961	-14.9148	-18.526	-22.8323	-28.6827	-35.3391	-39.8889
	-0.0769	-13.4844	-15.5153	-19.3016	-23.7214	-29.8434	-36.7312	-41.594
	-0.0784	-14.0179	-16.1275	-20.0931	-24.6239	-31.0257	-38.1435	-43.339
	-0.08	-14.5612	-16.751	-20.9002	-25.5394	-32.2291	-39.5749	-45.1236
	-0.0815	-15.1142	-17.3858	-21.7229	-26.4677	-33.4532	-41.0243	-46.9477
	-0.083	-15.6766	-18.0316	-22.5608	-27.4088	-34.6975	-42.4909	-48.8113
	-0.0845	-16.2482	-18.6883	-23.4137	-28.3623	-35.9613	-43.9734	-50.7142
	-0.086	-16.8289	-19.3556	-24.2814	-29.328	-37.2442	-45.4706	-52.6561
	-0.0876	-17.4185	-20.0332	-25.1636	-30.3059	-38.5455	-46.9814	-54.6369
	-0.0891	-18.0167	-20.7211	-26.0602	-31.2959	-39.8645	-48.5044	-56.6564
	-0.0906	-18.6234	-21.419	-26.9711	-32.2978	-41.2007	-50.0383	-58.7144
	-0.0921	-19.2384	-22.1266	-27.8963	-33.3116	-42.5534	-51.5817	-60.8107
	-0.0937	-19.8615	-22.8438	-28.8357	-34.3374	-43.9218	-53.1332	-62.945
	-0.0952	-20.4924	-23.5705	-29.7893	-35.3752	-45.3051	-54.6913	-65.1171
	-0.0967	-21.131	-24.3063	-30.7568	-36.4252	-46.7026	-56.2546	-67.3269
	-0.0982	-21.7771	-25.0512	-31.7383	-37.4875	-48.1136	-57.8214	-69.5741
	-0.0997	-22.4306	-25.8049	-32.7336	-38.5623	-49.5372	-59.3902	-71.8585
	-0.1013	-23.0912	-26.5672	-33.7428	-39.6497	-50.9726	-60.9594	-74.18
	-0.1028	-23.7589	-27.3381	-34.7659	-40.7497	-52.419	-62.5274	-76.5383
	-0.1043	-24.4334	-28.1174	-35.8031	-41.8625	-53.8758	-64.0925	-78.9331
	-0.1058	-25.1147	-28.9049	-36.8544	-42.988	-55.342	-65.6532	-81.3645
	-0.1073	-25.8025	-29.7005	-37.9199	-44.1262	-56.8171	-67.2079	-83.8321
	-0.1089	-26.4968	-30.504	-38.9997	-45.2773	-58.3003	-68.7551	-86.3358
	-0.1104	-27.1975	-31.3156	-40.0935	-46.4414	-59.7909	-70.2932	-88.8755
	-0.1119	-27.9045	-32.1349	-41.2012	-47.6189	-61.2882	-71.821	-91.451
	-0.1134	-28.6177	-32.9621	-42.3226	-48.8102	-62.7917	-73.3371	-94.0623
	-0.115	-29.337	-33.7971	-43.4574	-50.0154	-64.3008	-74.8404	-96.7091
	-0.1165	-30.0624	-34.6399	-44.6056	-51.2349	-65.8148	-76.3298	-99.3914
	-0.118	-30.7939	-35.4905	-45.7668	-52.469	-67.3334	-77.8046	-102.109
	-0.1195	-31.5315	-36.3491	-46.941	-53.7179	-68.8559	-79.2642	-104.862
	-0.121	-32.2751	-37.2157	-48.1284	-54.9819	-70.382	-80.708	-107.651
	-0.1226	-33.0249	-38.0904	-49.3288	-56.2613	-71.9112	-82.1359	-110.474
	-0.1241	-33.7809	-38.9734	-50.5424	-57.5564	-73.4432	-83.5479	-113.333
	-0.1256	-34.5431	-39.8648	-51.769	-58.8675	-74.9774	-84.9441	-116.228
	-0.1271	-35.3117	-40.7649	-53.0085	-60.1948	-76.5137	-86.3249	-119.157
	-0.1287	-36.0867	-41.6739	-54.2609	-61.5383	-78.0515	-87.6908	-122.123
	-0.1302	-36.8683	-42.592	-55.526	-62.8984	-79.5907	-89.0426	-125.123
	-0.1317	-37.6566	-43.5196	-56.8036	-64.2753	-81.131	-90.3811	-128.16
	-0.1332	-38.4519	-44.457	-58.0933	-65.6694	-82.6719	-91.7071	-131.232
	-0.1347	-39.2543	-45.4048	-59.3951	-67.0812	-84.2133	-93.0219	-134.34
	-0.1363	-40.0641	-46.3633	-60.7086	-68.511	-85.7548	-94.3265	-137.485
	-0.1378	-40.8815	-47.3331	-62.0337	-69.9591	-87.2962	-95.6223	-140.666
	-0.1393	-41.7069	-48.3149	-63.37	-71.4259	-88.8372	-96.9105	-143.883
	-0.1408	-42.5407	-49.3092	-64.7173	-72.9116	-90.3775	-98.1924	-147.138
	-0.1423	-43.3833	-50.317	-66.0753	-74.4165	-91.9171	-99.4696	-150.431
	-0.1439	-44.2353	-51.3389	-67.4439	-75.9408	-93.4557	-100.743	-153.761
	-0.1454	-45.0973	-52.376	-68.8229	-77.4847	-94.9932	-102.015	-157.13
	-0.1469	-45.97	-53.4292	-70.2124	-79.0486	-96.5296	-103.287	-160.537
	-0.1484	-46.8541	-54.4996	-71.613	-80.6326	-98.0648	-104.56	-163.984
	-0.15	-47.7505	-55.5885	-73.0253	-82.237	-99.599	-105.836	-167.472
	-0.1515	-48.6602	-56.697	-74.4502	-83.8618	-101.132	-107.116	-171
	-0.153	-49.5843	-57.8267	-75.8889	-85.5073	-102.665	-108.403	-174.569
	-0.1545	-50.5239	-58.979	-77.3426	-87.1737	-104.197	-109.697	-178.181
	-0.156	-51.4804	-60.1555	-78.8129	-88.8613	-105.729	-111.001	-181.836
	-0.1576	-52.4551	-61.3579	-80.3012	-90.5705	-107.262	-112.317	-185.535
	-0.1591	-53.4497	-62.5881	-81.8089	-92.3016	-108.795	-113.647	-189.279
	-0.1606	-54.4658	-63.848	-83.3377	-94.0552	-110.33	-114.992	-193.069
	-0.1621	-55.5054	-65.1398	-84.8893	-95.8317	-111.867	-116.355	-196.906
	-0.1637	-56.5703	-66.4655	-86.4656	-97.6315	-113.408	-117.737	-200.793
	-0.1652	-57.6627	-67.8276	-88.0687	-99.4549	-114.953	-119.141	-204.729
	-0.1667	-58.7848	-69.2286	-89.7009	-101.302	-116.503	-120.569	-208.717
	-0.1682	-59.9391	-70.6709	-91.3646	-103.175	-118.06	-122.023	-212.758
	-0.1697	-61.1281	-72.1575	-93.0623	-105.071	-119.625	-123.505	-216.853
	-0.1713	-62.3545	-73.6911	-94.7965	-106.994	-121.199	-125.018	-221.005
	-0.1728	-63.6211	-75.2749	-96.57	-108.942	-122.785	-126.564	-225.216
	-0.1743	-64.9308	-76.912	-98.3853	-110.916	-124.383	-128.145	-229.487
	-0.1758	-66.2869	-78.6058	-100.246	-112.918	-125.997	-129.763	-233.821
	-0.1773	-67.6925	-80.3598	-102.154	-114.948	-127.627	-131.422	-238.22
	-0.1789	-69.151	-82.1778	-104.113	-117.006	-129.277	-133.123	-242.687
	-0.1804	-70.6662	-84.0634	-106.127	-119.094	-130.948	-134.87	-247.224
	-0.1819	-72.2415	-86.0207	-108.2	-121.212	-132.644	-136.664	-251.835
	-0.1834	-73.8809	-88.054	-110.335	-123.361	-134.366	-138.509	-256.521
	-0.185	-75.5883	-90.1674	-112.537	-125.542	-136.117	-140.407	-261.287
	-0.1865	-77.3679	-92.3655	-114.81	-127.757	-137.9	-142.361	-266.136
	-0.188	-79.2238	-94.6529	-117.159	-130.006	-139.718	-144.373	-271.071
	-0.1895	-81.1605	-97.0345	-119.587	-132.291	-141.574	-146.446	-276.096
	-0.191	-83.1825	-99.5151	-122.101	-134.613	-143.47	-148.583	-281.214
	-0.1926	-85.2943	-102.1	-124.706	-136.974	-145.411	-150.786	-286.431
	-0.1941	-87.5008	-104.794	-127.407	-139.376	-147.398	-153.058	-291.751
	-0.1956	-89.8068	-107.603	-130.21	-141.819	-149.436	-155.402	-297.178
	-0.1971	-92.2174	-110.533	-133.121	-144.305	-151.528	-157.82	-302.716
	-0.1987	-94.7375	-113.588	-136.148	-146.837	-153.677	-160.316	-308.371
	-0.2002	-97.3724	-116.775	-139.296	-149.416	-155.887	-162.89	-314.149
	-0.2017	-100.128	-120.1	-142.573	-152.044	-158.161	-165.547	-320.054

## Sheet: Figure 2d
Figure 2d
Tafel curves for HER under OEEF regulation	Pt SAs-MoS2 (Vg=−60V)		Pt SAs-MoS2 (Vg=−40V)		Pt SAs-MoS2 (Vg=−20V)		Pt SAs-MoS2 (Vg=0V)		Pt SAs-MoS2 (Vg=+20V)		Pt SAs-MoS2 (Vg=+40V)		Pt SAs-MoS2 (Vg=+60V)		MoS2 (Vg=−60V)		MoS2 (Vg=+60V)
	log [jHER]	overpotential (V)	log [jHER]	overpotential (V)	log [jHER]	overpotential (V)	log [jHER]	overpotential (V)	log [jHER]	overpotential (V)	log [jHER]	overpotential (V)	log [jHER]	overpotential (V)	log [jHER]	overpotential (V)	log [jHER]	overpotential (V)
	1.32292	0.0967	1.31641	0.0891	1.30305	0.0784	1.32408	0.0723	1.30583	0.0632	1.31195	0.0571	1.28091	0.0526	1.30028	0.2139	1.28039	0.1914
	1.338	0.0982	1.3308	0.0906	1.32015	0.08	1.34157	0.0739	1.32626	0.0647	1.33439	0.0587	1.30548	0.0541	1.32463	0.21766	1.30626	0.19515
	1.35084	0.0997	1.34491	0.0921	1.33692	0.0815	1.35855	0.0754	1.34626	0.0663	1.35628	0.0602	1.3295	0.0556	1.34847	0.22141	1.33156	0.1989
	1.36345	0.1013	1.35877	0.0937	1.35335	0.083	1.37514	0.0769	1.36583	0.0678	1.37764	0.0617	1.35302	0.0571	1.37182	0.22516	1.35631	0.20265
	1.37583	0.1028	1.37237	0.0952	1.36947	0.0845	1.39136	0.0784	1.38497	0.0693	1.39849	0.0632	1.37604	0.0587	1.39469	0.2289	1.38053	0.2064
	1.38798	0.1043	1.38572	0.0967	1.38527	0.086	1.40721	0.08	1.40372	0.0708	1.41883	0.0647	1.39858	0.0602	1.41709	0.23266	1.40422	0.21015

## Sheet: Figure 2e
Figure 2e
HER polarization curves under OEEF regulation	Pt SAs-WSe2	Vg=−40V	Vg=−20V	Vg=0V	Vg=+20V	Vg=+40V	WSe2	Vg=−40V	Vg=+40V
	E vs. RHE (V)	jHER (mA cm-2)					E vs. RHE (V)	jHER (mA cm-2)
	0.1016	0.11823	0.05202	-0.0473	-0.00406	0.30947	0.1016	1.25021	0.76871
	0.1006	0.08015	0.0495	-0.13632	-0.03312	0.24013	0.0991	1.20641	0.74223
	0.0996	0.11087	0.02178	-0.13768	0.01002	0.26556	0.0966	1.16099	0.71574
	0.0986	0.12562	0.00907	-0.12896	-0.00624	0.32729	0.0941	1.11729	0.69204
	0.0976	0.12905	0.03768	-0.1807	0.02281	0.3267	0.0916	1.07445	0.66833
	0.0966	0.12076	-0.0005	-0.1664	-0.04849	0.32065	0.0891	1.02987	0.64481
	0.0956	0.08024	-0.00423	-0.14988	-0.07058	0.29975	0.0866	0.99529	0.62272
	0.0946	0.06829	0.00594	-0.12862	-0.1187	0.30464	0.0841	0.95819	0.59991
	0.0936	0.06546	-0.0183	-0.12564	-0.09118	0.32622	0.0816	0.92135	0.57719
	0.0926	0.05925	-0.04732	-0.18886	-0.0794	0.34321	0.0791	0.88433	0.55425
	0.0916	0.09579	-0.00293	-0.22371	-0.07832	0.42839	0.0766	0.84743	0.53229
	0.0906	0.10641	0.04091	-0.21463	-0.08613	0.35484	0.0741	0.81061	0.51177
	0.0896	0.073	0.00149	-0.17625	-0.14455	0.34584	0.0716	0.77369	0.49192
	0.0886	0.0559	-0.01039	-0.1676	-0.13007	0.29438	0.0691	0.73677	0.47328
	0.0876	0.05693	0.03197	-0.12408	-0.17426	0.31966	0.0666	0.70045	0.45603
	0.0866	0.04191	0.04265	-0.14693	-0.08927	0.38628	0.0641	0.66675	0.43779
	0.0856	0.06622	0.07523	-0.16856	-0.10454	0.31388	0.0616	0.63405	0.42004
	0.0846	0.05527	0.11142	-0.15522	-0.07451	0.3926	0.0591	0.61077	0.40261
	0.0836	0.04475	0.12219	-0.19738	-0.07116	0.45223	0.0566	0.58963	0.38536
	0.0826	0.01028	0.08522	-0.18209	-0.19105	0.45868	0.0541	0.56819	0.36811
	0.0816	0.0395	0.0471	-0.2272	-0.1157	0.48376	0.0516	0.54653	0.35158
	0.0806	0.03096	0.03642	-0.16338	-0.1798	0.43253	0.0491	0.52499	0.33509
	0.0796	0.01794	0.01263	-0.18401	-0.14314	0.4506	0.0466	0.50357	0.32478
	0.0786	0.07174	0.03466	-0.15081	-0.10826	0.4457	0.0441	0.48283	0.30425
	0.0776	0.05889	-0.00981	-0.11907	-0.15171	0.42457	0.0416	0.46243	0.28329
	0.0766	0.05841	0.01937	-0.10182	-0.1643	0.40447	0.0391	0.44221	0.26128
	0.0756	0.03256	-0.01438	-0.09512	-0.1554	0.37529	0.0366	0.41767	0.2418
	0.0746	0.03534	-0.06468	-0.08663	-0.13844	0.35699	0.0341	0.38847	0.22302
	0.0736	0.04887	-0.03082	-0.10574	-0.10688	0.28514	0.0316	0.35919	0.20017
	0.0726	0.02075	-0.01788	-0.0876	-0.17567	0.31376	0.0291	0.32983	0.17922
	0.0716	-0.03061	-0.01503	-0.05645	-0.1849	0.36924	0.0266	0.30117	0.15757
	0.0706	-0.01553	-0.01633	-0.09499	-0.12824	0.33498	0.0241	0.27315	0.13551
	0.0696	-0.02973	-0.02728	-0.11536	-0.2324	0.40475	0.0216	0.24521	0.11294
	0.0686	0.0088	-0.02977	-0.11303	-0.14779	0.40447	0.0191	0.21711	0.0924
	0.0676	0.02081	-0.01835	-0.08922	-0.21031	0.4082	0.0166	0.18927	0.07288
	0.0666	0.03245	-0.03383	-0.06149	-0.18551	0.40892	0.0141	0.15881	0.05418
	0.0656	0.00625	-0.02062	-0.06693	-0.13213	0.35969	0.0116	0.12851	0.03522
	0.0646	-0.00504	-0.01672	-0.04773	-0.14059	0.31261	0.0091	0.09799	0.01851
	0.0636	-0.00229	0.02068	-0.00365	-0.07418	0.2787	0.0066	0.06747	0.00249
	0.0626	0.02967	0.03566	-0.03844	-0.14132	0.1899	0.0041	0.03721	-0.01338
	0.0616	-0.01465	0.01216	-0.03181	-0.13432	0.22186	0.0016	0.00747	-0.03494
	0.0606	-0.02943	0.0144	-0.02892	-0.08241	0.25494	-0.0009	-0.03736	-0.05755
	0.0596	-0.01864	-0.03732	-0.03572	-0.14783	0.24479	-0.0034	-0.0958	-0.08114
	0.0586	-0.05515	-0.01333	-0.10103	-0.12048	0.23464	-0.0059	-0.15346	-0.10722
	0.0576	-0.06664	0.00094	-0.07605	-0.09579	0.22898	-0.0084	-0.20206	-0.13131
	0.0566	-0.11123	0.03417	-0.05151	-0.10923	0.30404	-0.0109	-0.24952	-0.15438
	0.0556	-0.10882	0.03438	-0.04637	-0.06791	0.27022	-0.0134	-0.29476	-0.17442
	0.0546	-0.05298	0.0592	-0.10633	-0.05589	0.30019	-0.0159	-0.3382	-0.19145
	0.0536	-0.03579	0.07042	-0.09851	-0.13435	0.34978	-0.0184	-0.382	-0.20838
	0.0526	-0.04667	0.07913	-0.04849	-0.19388	0.33976	-0.0209	-0.42574	-0.22477
	0.0516	-0.0262	0.06597	-0.0673	-0.2199	0.33398	-0.0234	-0.46846	-0.2382
	0.0506	-0.03856	0.06628	-0.08965	-0.23179	0.30019	-0.0259	-0.50686	-0.25177
	0.0496	-0.08545	0.05978	-0.03095	-0.19562	0.27862	-0.0284	-0.54448	-0.26414
	0.0486	-0.09645	0.02131	-0.07493	-0.25834	0.25628	-0.0309	-0.5536	-0.27909
	0.0476	-0.10065	0.01161	-0.03847	-0.19437	0.26692	-0.0334	-0.57568	-0.29658
	0.0466	-0.11211	0.02023	-0.06667	-0.18001	0.31746	-0.0359	-0.59686	-0.31648
	0.0456	-0.09887	0.03002	-0.05632	-0.12085	0.2194	-0.0384	-0.63118	-0.34158
	0.0446	-0.10442	0.03079	-0.04491	-0.08438	0.21971	-0.0409	-0.66406	-0.36798
	0.0436	-0.13593	0.00611	-0.08786	-0.10651	0.18552	-0.0434	-0.6952	-0.39425
	0.0426	-0.09446	0.02612	-0.0929	-0.09741	0.19615	-0.0459	-0.73198	-0.42023
	0.0416	-0.05738	0.03165	-0.08912	-0.08515	0.2707	-0.0484	-0.77092	-0.44705
	0.0406	-0.0863	0.03358	-0.08139	-0.1282	0.29	-0.0509	-0.81052	-0.47515
	0.0396	-0.11617	0.04857	-0.08922	-0.07119	0.2654	-0.0534	-0.84358	-0.50414
	0.0386	-0.08599	0.0466	-0.09861	-0.08714	0.27018	-0.0559	-0.8755	-0.53229
	0.0376	-0.12441	0.00334	-0.09758	-0.05796	0.29366	-0.0584	-0.90622	-0.55865
	0.0366	-0.11992	0.01597	-0.04554	-0.03789	0.20746	-0.0609	-0.93706	-0.58542
	0.0356	-0.13556	-0.00473	-0.04365	-0.09947	0.21991	-0.0634	-0.97114	-0.61214
	0.0346	-0.1343	-0.01266	-0.03894	-0.1117	0.17665	-0.0659	-1.01968	-0.64491
	0.0336	-0.13348	-0.01178	-0.01914	-0.06472	0.20885	-0.0684	-1.06816	-0.67818
	0.0326	-0.13843	0.02103	-0.03904	-0.09271	0.1513	-0.0709	-1.1134	-0.71202
	0.0316	-0.1501	0.01742	-0.07672	-0.08014	0.0972	-0.0734	-1.1617	-0.75268
	0.0306	-0.13538	-0.03411	-0.02703	-0.06658	0.14795	-0.0759	-1.21246	-0.79412
	0.0296	-0.1687	0.03543	-0.0802	-0.00827	0.17473	-0.0784	-1.26088	-0.83612
	0.0286	-0.16336	-0.00069	-0.05247	0.02391	0.1897	-0.0809	-1.32322	-0.87951
	0.0276	-0.1602	-0.01224	-0.07463	0.03645	0.19937	-0.0834	-1.38724	-0.92178
	0.0266	-0.10806	-0.02803	-0.06206	0.01787	0.20188	-0.0859	-1.45222	-0.96365
	0.0256	-0.15145	-0.0105	-0.05818	-0.01329	0.1944	-0.0884	-1.5196	-1.00454
	0.0246	-0.14817	-0.00904	-0.05357	-0.01377	0.13302	-0.0909	-1.58674	-1.04903
	0.0236	-0.16741	-0.05387	-0.07502	-0.00322	0.19909	-0.0934	-1.65364	-1.09495
	0.0226	-0.14974	-0.0136	-0.06262	0.03806	0.12618	-0.0959	-1.71862	-1.14106
	0.0216	-0.14642	-0.03331	-0.07002	0.0481	0.18019	-0.0984	-1.78216	-1.18634
	0.0206	-0.18595	-0.05517	-0.10182	0.05279	0.18521	-0.1009	-1.84618	-1.22626
	0.0196	-0.21031	-0.04347	-0.07466	0.01933	0.1614	-0.1034	-1.91368	-1.26558
	0.0186	-0.22885	-0.06178	-0.06328	-0.06221	0.26377	-0.1059	-1.98178	-1.30482
	0.0176	-0.2278	-0.05937	-0.06415	-0.0421	0.15674	-0.1084	-2.06374	-1.34451
	0.0166	-0.18972	-0.07717	-0.00998	-0.0124	0.13235	-0.1109	-2.14702	-1.38406
	0.0156	-0.1545	-0.07532	-0.01526	-0.01219	0.05863	-0.1134	-2.22892	-1.42038
	0.0146	-0.19403	-0.05359	0.04003	-2e-05	0.04061	-0.1159	-2.30944	-1.45652
	0.0136	-0.16843	-0.05097	-0.0399	0.07023	0.08204	-0.1184	-2.39038	-1.49271
	0.0126	-0.16475	-0.09666	0.01124	0.01779	0.10978	-0.1209	-2.47264	-1.52695
	0.0116	-0.20757	-0.1144	-0.00053	0.02284	0.0951	-0.1234	-2.55616	-1.55852
	0.0106	-0.16982	-0.07527	-0.00886	0.00683	0.13271	-0.1259	-2.63926	-1.58829
	0.0096	-0.22777	-0.07717	-0.01602	0.04227	0.15412	-0.1284	-2.72128	-1.61714
	0.0086	-0.22587	-0.05235	-0.02614	0.02616	0.09904	-0.1309	-2.80378	-1.65402
	0.0076	-0.21999	-0.05539	-0.01701	-0.0047	0.0621	-0.1334	-2.86276	-1.69122
	0.0066	-0.26	-0.0542	-0.03055	-0.01803	0.11778	-0.1359	-2.92348	-1.7268
	0.0056	-0.23112	-0.06658	-0.03556	0.02758	0.10405	-0.1384	-2.9848	-1.76746
	0.0046	-0.19964	-0.07311	-0.101	-0.02996	0.01792	-0.1409	-3.05242	-1.80895
	0.0036	-0.21432	-0.06327	-0.0727	-0.03749	0.0508	-0.1434	-3.11722	-1.85091
	0.0026	-0.19786	-0.05907	-0.13055	0.02426	-0.00524	-0.1459	-3.1837	-1.8936
	0.0016	-0.24158	-0.08535	-0.07811	-0.07387	-0.05834	-0.1484	-3.24688	-1.93865
	0.000601	-0.28054	-0.09889	-0.11121	-0.04784	-0.0891	-0.1509	-3.32146	-1.98508
	-0.000399	-0.29265	-0.11523	-0.14242	-0.08924	-0.16441	-0.1534	-3.37912	-2.03377
	-0.0014	-0.2588	-0.09339	-0.10375	-0.15467	-0.12998	-0.1559	-3.44086	-2.08472
	-0.0024	-0.25581	-0.11526	-0.16093	-0.1887	-0.11812	-0.1584	-3.50542	-2.136
	-0.0034	-0.26136	-0.13032	-0.15416	-0.20116	-0.18355	-0.1609	-3.57214	-2.18778
	-0.0044	-0.27809	-0.15083	-0.15164	-0.21517	-0.11179	-0.1634	-3.64048	-2.24012
	-0.0054	-0.29091	-0.12042	-0.16003	-0.23212	-0.14876	-0.1659	-3.71026	-2.29062
	-0.0064	-0.29631	-0.1487	-0.16139	-0.27024	-0.13129	-0.1684	-3.79708	-2.34111
	-0.0074	-0.33936	-0.09143	-0.17041	-0.28865	-0.18132	-0.1709	-3.8899	-2.39072
	-0.0084	-0.33964	-0.13627	-0.16454	-0.33676	-0.17998	-0.1734	-3.982	-2.44025
	-0.0094	-0.32896	-0.1681	-0.18736	-0.34464	-0.21941	-0.1759	-4.07986	-2.49194
	-0.0104	-0.2951	-0.21321	-0.20919	-0.41215	-0.31876	-0.1784	-4.18108	-2.54534
	-0.0114	-0.30122	-0.25835	-0.20269	-0.40612	-0.30917	-0.1809	-4.2868	-2.60063
	-0.0124	-0.35995	-0.24683	-0.21897	-0.42181	-0.35056	-0.1834	-4.39594	-2.6646
	-0.0134	-0.37914	-0.29574	-0.19884	-0.41243	-0.45626	-0.1859	-4.50718	-2.73028
	-0.0144	-0.40064	-0.33817	-0.23224	-0.38997	-0.48684	-0.1884	-4.62334	-2.79766
	-0.0154	-0.42155	-0.33812	-0.22667	-0.44184	-0.50084	-0.1909	-4.74418	-2.87192
	-0.0164	-0.42086	-0.40033	-0.293	-0.47365	-0.50845	-0.1934	-4.87378	-2.94854
	-0.0174	-0.45223	-0.38405	-0.32425	-0.51047	-0.53738	-0.1959	-5.00596	-3.02363
	-0.0184	-0.45473	-0.3482	-0.32096	-0.54613	-0.59808	-0.1984	-5.15596	-3.09872
	-0.0194	-0.47529	-0.40061	-0.3343	-0.58581	-0.71107	-0.2009	-5.28466	-3.1746
	-0.0204	-0.47526	-0.38176	-0.37045	-0.59245	-0.76687	-0.2034	-5.41894	-3.25154
	-0.0214	-0.46437	-0.45168	-0.40521	-0.6379	-0.76636	-0.2059	-5.52628	-3.32958
	-0.0224	-0.49205	-0.46747	-0.43566	-0.74411	-0.85356	-0.2084	-5.63776	-3.40948
	-0.0234	-0.46878	-0.47082	-0.45483	-0.70834	-0.81592	-0.2109	-5.75392	-3.49172
	-0.0244	-0.51307	-0.50199	-0.46096	-0.74788	-0.88027	-0.2134	-5.87344	-3.57766
	-0.0254	-0.5785	-0.56677	-0.49774	-0.7709	-0.97794	-0.2159	-5.998	-3.66665
	-0.0264	-0.55375	-0.54903	-0.52461	-0.75504	-1.05806	-0.2184	-6.13888	-3.75752
	-0.0274	-0.52658	-0.57261	-0.5408	-0.78397	-1.08325	-0.2209	-6.289	-3.85205
	-0.0284	-0.5526	-0.56144	-0.55801	-0.88121	-1.14586	-0.2234	-6.44392	-3.95068
	-0.0294	-0.51898	-0.59309	-0.57668	-0.97363	-1.17272	-0.2259	-6.60388	-4.05106
	-0.0304	-0.57135	-0.60107	-0.64766	-0.98014	-1.16317	-0.2284	-6.76912	-4.15403
	-0.0314	-0.58821	-0.62302	-0.69549	-0.96157	-1.29054	-0.2309	-6.93604	-4.26046
	-0.0324	-0.63307	-0.64146	-0.73459	-1.01094	-1.30996	-0.2334	-7.08454	-4.36828
	-0.0334	-0.61158	-0.69727	-0.75055	-1.04363	-1.34395	-0.2359	-7.23994	-4.47969
	-0.0344	-0.66055	-0.72089	-0.76166	-1.06435	-1.44166	-0.2384	-7.41232	-4.59522
	-0.0354	-0.66036	-0.75678	-0.77357	-1.16846	-1.51092	-0.2409	-7.59028	-4.7106
	-0.0364	-0.71301	-0.78024	-0.83871	-1.20343	-1.5884	-0.2434	-7.77394	-4.8294
	-0.0374	-0.70864	-0.8429	-0.81957	-1.26983	-1.71366	-0.2459	-7.96576	-4.95203
	-0.0384	-0.69118	-0.8785	-0.88312	-1.32817	-1.76851	-0.2484	-8.16808	-5.07863
	-0.0394	-0.70421	-0.93289	-0.89114	-1.36949	-1.81798	-0.2509	-8.37916	-5.21183
	-0.0404	-0.79192	-0.92471	-0.96763	-1.41857	-1.93308	-0.2534	-8.59738	-5.35071
	-0.0414	-0.77483	-0.97164	-0.9866	-1.47049	-2.0243	-0.2559	-8.82052	-5.49498
	-0.0424	-0.82198	-1.01998	-1.00594	-1.52447	-2.13994	-0.2584	-9.05584	-5.64406
	-0.0434	-0.86932	-1.03453	-1.07038	-1.61005	-2.22125	-0.2609	-9.3013	-5.7984
	-0.0444	-0.87623	-1.09508	-1.12783	-1.6635	-2.24723	-0.2634	-9.55792	-5.95957
	-0.0454	-0.89199	-1.10597	-1.17632	-1.71583	-2.4027	-0.2659	-9.8266	-6.1272
	-0.0464	-0.87336	-1.15401	-1.221	-1.80808	-2.49181	-0.2684	-10.1069	-6.30849
	-0.0474	-0.94211	-1.22847	-1.27439	-1.86384	-2.59111	-0.2709	-10.4005	-6.49818
	-0.0484	-0.93577	-1.29942	-1.31174	-1.83107	-2.8134	-0.2734	-10.7067	-6.69605
	-0.0494	-0.98697	-1.38695	-1.40534	-1.93312	-2.85487	-0.2759	-11.0253	-6.90028
	-0.0504	-1.09284	-1.40937	-1.46066	-2.01567	-2.98092	-0.2784	-11.3592	-7.11245
	-0.0514	-1.17328	-1.45523	-1.53609	-2.03476	-3.0854	-0.2809	-11.7096	-7.33717
	-0.0524	-1.20974	-1.49104	-1.63118	-2.19176	-3.17682	-0.2834	-12.0748	-7.56706
	-0.0534	-1.26944	-1.57579	-1.63476	-2.24234	-3.27526	-0.2859	-12.4643	-7.80508
	-0.0544	-1.31654	-1.5882	-1.74292	-2.26732	-3.48835	-0.2884	-12.8688	-8.05108
	-0.0554	-1.36807	-1.63579	-1.78879	-2.38369	-3.5402	-0.2909	-13.2905	-8.30995
	-0.0564	-1.43914	-1.68903	-1.85035	-2.38078	-3.66073	-0.2934	-13.7301	-8.57871
	-0.0574	-1.43652	-1.77007	-1.89058	-2.4959	-3.88424	-0.2959	-14.1875	-8.85674
	-0.0584	-1.53879	-1.83621	-1.92209	-2.60305	-3.96413	-0.2984	-14.6606	-9.13528
	-0.0594	-1.56888	-1.84259	-2.02584	-2.62453	-4.10438	-0.3009	-15.1619	-9.42328
	-0.0604	-1.64996	-1.95055	-2.07323	-2.71607	-4.32748	-0.3034	-15.6806	-9.72143
	-0.0614	-1.71259	-1.98043	-2.1859	-2.8165	-4.49838	-0.3059	-16.218	-10.0269
	-0.0624	-1.81447	-2.07886	-2.19957	-2.85138	-4.59816	-0.3084	-16.766	-10.3412
	-0.0634	-1.87797	-2.15617	-2.23678	-2.96128	-4.78844	-0.3109	-17.3409	-10.6652
	-0.0644	-1.95911	-2.23906	-2.2808	-3.08373	-4.903	-0.3134	-17.9319	-10.9997
	-0.0654	-1.98628	-2.30558	-2.40199	-3.15522	-5.01965	-0.3159	-18.5472	-11.347
	-0.0664	-2.06368	-2.41114	-2.45317	-3.24873	-5.23195	-0.3184	-19.1598	-11.7063
	-0.0674	-2.12667	-2.44958	-2.55678	-3.34387	-5.30041	-0.3209	-19.8009	-12.0761
	-0.0684	-2.21308	-2.56686	-2.68126	-3.45724	-5.48123	-0.3234	-20.4599	-12.4543
	-0.0694	-2.29145	-2.63828	-2.72222	-3.54085	-5.70367	-0.3259	-21.135	-12.8437
	-0.0704	-2.43483	-2.75042	-2.84955	-3.63286	-5.84966	-0.3284	-21.8271	-13.2416
	-0.0714	-2.53545	-2.86484	-2.95552	-3.72302	-6.07585	-0.3309	-22.5404	-13.6523
	-0.0724	-2.56023	-2.96081	-3.07035	-3.81633	-6.31123	-0.3334	-23.2754	-14.0754
	-0.0734	-2.64505	-3.03546	-3.18849	-3.94084	-6.52457	-0.3359	-24.0302	-14.5119
	-0.0744	-2.67517	-3.15323	-3.28886	-4.06656	-6.75505	-0.3384	-24.7974	-14.9621
	-0.0754	-2.78435	-3.20224	-3.37877	-4.19132	-6.93662	-0.3409	-25.5889	-15.4243
	-0.0764	-2.85995	-3.32482	-3.52849	-4.36016	-7.17054	-0.3434	-26.3986	-15.8989
	-0.0774	-2.94847	-3.43477	-3.60255	-4.44835	-7.34268	-0.3459	-27.225	-16.3884
	-0.0784	-3.08768	-3.50619	-3.7542	-4.67109	-7.6027	-0.3484	-28.0745	-16.8919
	-0.0794	-3.14035	-3.63635	-3.8666	-4.80888	-7.85404	-0.3509	-28.9481	-17.4047
	-0.0804	-3.23254	-3.70122	-3.99874	-4.93841	-8.07569
	-0.0814	-3.30152	-3.78999	-4.13078	-5.14582	-8.27816
	-0.0824	-3.44559	-3.90605	-4.30179	-5.23104	-8.50372
	-0.0834	-3.56056	-4.0228	-4.42189	-5.42459	-8.8056
	-0.0844	-3.66205	-4.15827	-4.57947	-5.60699	-9.07163
	-0.0854	-3.78326	-4.32601	-4.68318	-5.74186	-9.3157
	-0.0864	-3.92525	-4.40168	-4.86332	-5.91684	-9.57049
	-0.0874	-4.10556	-4.55722	-4.9662	-6.17439	-9.84014
	-0.0884	-4.23664	-4.67897	-5.10259	-6.33301	-10.0989
	-0.0894	-4.36451	-4.79591	-5.25436	-6.45388	-10.3674
	-0.0904	-4.49335	-4.92164	-5.36663	-6.72357	-10.6989
	-0.0914	-4.62072	-5.06675	-5.53496	-6.89764	-11.0096
	-0.0924	-4.752	-5.20008	-5.71765	-7.11392	-11.3259
	-0.0934	-4.92067	-5.36123	-5.89711	-7.33803	-11.612
	-0.0944	-5.06899	-5.58239	-6.06083	-7.56369	-12.0069
	-0.0954	-5.24942	-5.75586	-6.25095	-7.71531	-12.2923
	-0.0964	-5.43435	-5.91465	-6.43612	-7.93961	-12.7252
	-0.0974	-5.57527	-6.08837	-6.60027	-8.23997	-13.0579
	-0.0984	-5.67855	-6.23322	-6.83174	-8.47616	-13.4015
	-0.0994	-5.86151	-6.44085	-7.04769	-8.63802	-13.7705
	-0.1004	-6.03268	-6.61717	-7.23997	-8.97206	-14.2089
	-0.1014	-6.16595	-6.82051	-7.46507	-9.22104	-14.4779
	-0.1024	-6.32999	-7.02573	-7.71416	-9.43933	-14.8421
	-0.1034	-6.52839	-7.20443	-7.91277	-9.81699	-15.2357
	-0.1044	-6.69984	-7.39345	-8.12889	-10.03	-15.6089
	-0.1054	-6.92863	-7.53159	-8.38202	-10.3445	-15.9994
	-0.1064	-7.14443	-7.74845	-8.61997	-10.6362	-16.421
	-0.1074	-7.30502	-7.94776	-8.83177	-10.8755	-16.8418
	-0.1084	-7.53245	-8.14942	-9.05078	-11.1799	-17.2637
	-0.1094	-7.7235	-8.34118	-9.33934	-11.4855	-17.677
	-0.1104	-7.85599	-8.60277	-9.55592	-11.766	-18.1202
	-0.1114	-8.09555	-8.80857	-9.81715	-12.0683	-18.5503
	-0.1124	-8.29881	-9.0348	-10.0817	-12.4294	-18.9762
	-0.1134	-8.49004	-9.26114	-10.3593	-12.6913	-19.4436
	-0.1144	-8.68877	-9.47601	-10.6413	-13.0539	-19.9543
	-0.1154	-8.88681	-9.73256	-10.9901	-13.4154	-20.3397
	-0.1164	-9.09712	-9.96633	-11.2426	-13.7073	-20.7728
	-0.1174	-9.29148	-10.2733	-11.5565	-14.0587	-21.2392
	-0.1184	-9.50107	-10.5173	-11.8923	-14.4059	-21.6476
	-0.1194	-9.72335	-10.7907	-12.1603	-14.7014	-22.2072
	-0.1204	-9.93014	-11.044	-12.4663	-15.152	-22.7103
	-0.1214	-10.2003	-11.3208	-12.8257	-15.5181	-23.2023
	-0.1224	-10.4041	-11.6196	-13.1545	-15.9241	-23.7559
	-0.1234	-10.6187	-11.8969	-13.4913	-16.3569	-24.2661
	-0.1244	-10.8499	-12.2203	-13.8747	-16.724	-24.694
	-0.1254	-11.0825	-12.5187	-14.2401	-17.172	-25.2626
	-0.1264	-11.3692	-12.827	-14.5705	-17.5952	-25.7457
	-0.1274	-11.5751	-13.1421	-14.921	-17.9937	-26.2033
	-0.1284	-11.8281	-13.4764	-15.2988	-18.4591	-26.7407
	-0.1294	-12.0763	-13.7986	-15.7242	-18.9193	-27.3531
	-0.1304	-12.3636	-14.115	-16.1544	-19.4209	-27.8694
	-0.1314	-12.6224	-14.4175	-16.59	-19.9356	-28.5333
	-0.1324	-12.9555	-14.7246	-16.9548	-20.3516	-29.132
	-0.1334	-13.2082	-15.0859	-17.3992	-20.9048	-29.6842
	-0.1344	-13.4465	-15.4607	-17.8269	-21.3428	-30.3687
	-0.1354	-13.7366	-15.7845	-18.2259	-21.753	-30.9845
	-0.1364	-14.023	-16.1535	-18.7079	-22.3454	-31.6054
	-0.1374	-14.2582	-16.5178	-19.1315	-22.8776	-32.1865
	-0.1384	-14.5289	-16.8644	-19.5981	-23.3527	-32.7788
	-0.1394	-14.8361	-17.2617	-20.046	-23.9352	-33.4025
	-0.1404	-15.1492	-17.7055	-20.4562	-24.5461	-34.0299
	-0.1414	-15.4629	-18.1119	-20.9848	-25.035	-34.6216
	-0.1424	-15.7492	-18.5213	-21.4752	-25.6825	-35.2352
	-0.1434	-16.0796	-18.9488	-21.9182	-26.2246	-35.9242
	-0.1444	-16.4193	-19.3425	-22.4068	-26.7738	-36.5841
	-0.1454	-16.7492	-19.7863	-22.8796	-27.3682	-37.285
	-0.1464	-17.0813	-20.1865	-23.3306	-27.9938	-37.9476
	-0.1474	-17.4673	-20.676	-23.8674	-28.6712	-38.5914
	-0.1484	-17.8194	-21.1433	-24.442	-29.2415	-39.3477
	-0.1494	-18.1062	-21.6004	-24.9579	-29.9011	-40.0624
	-0.1504	-18.4439	-22.0399	-25.4611	-30.5093	-40.7256
	-0.1514	-18.7621	-22.5494	-26.0472	-31.2197	-41.5002
	-0.1524	-19.1548	-23.0427	-26.6264	-31.8846	-42.2043
	-0.1534	-19.5033	-23.5727	-27.2021	-32.6191	-42.962
	-0.1544	-19.8209	-24.106	-27.777	-33.2902	-43.7139
	-0.1554	-20.2257	-24.6011	-28.3707	-34.013	-44.5376
	-0.1564	-20.594	-25.1309	-28.9903	-34.7917	-45.3169
	-0.1574	-21.0179	-25.639	-29.6073	-35.4876	-46.1269
	-0.1584	-21.4492	-26.1729	-30.2356	-36.2467	-46.9137
	-0.1594	-21.8416	-26.765	-30.899	-36.9926	-47.6611
	-0.1604	-22.2781	-27.3202	-31.5633	-37.7728	-48.5566
	-0.1614	-22.7023	-27.8596	-32.2327	-38.6183	-49.2992
	-0.1624	-23.0694	-28.4363	-32.8544	-39.4427	-50.1538
	-0.1634	-23.4658	-29.0545	-33.5342	-40.2362	-50.9355
	-0.1644	-23.9436	-29.6578	-34.22	-41.0184	-51.8282
	-0.1654	-24.3929	-30.2805	-34.9127	-41.9138	-52.6765
	-0.1664	-24.7931	-30.8749	-35.6082	-42.7929	-53.5908
	-0.1674	-25.2798	-31.5083	-36.2886	-43.5762	-54.4158
	-0.1684	-25.7318	-32.1417	-37.0204	-44.498	-55.3827
	-0.1694	-26.2406	-32.7578	-37.739	-45.4356	-56.3271
	-0.1704	-26.6712	-33.4085	-38.4841	-46.2319	-57.2488
	-0.1714	-27.1734	-34.0983	-39.3007	-47.1786	-58.1944
	-0.1724	-27.653	-34.8028	-40.0438	-48.0592	-59.1701
	-0.1734	-28.1417	-35.4595	-40.8481	-49.0591	-60.1202
	-0.1744	-28.6695	-36.1628	-41.6881	-49.9989	-61.0599
	-0.1754	-29.1381	-36.8989	-42.5182	-51.0339	-62.0985
	-0.1764	-29.639	-37.6794	-43.3232	-52.0306	-63.0368
	-0.1774	-30.2047	-38.3781	-44.2216	-53.0565	-64.0515
	-0.1784	-30.7118	-39.0966	-45.1016	-54.1766	-65.1005
	-0.1794	-31.2678	-39.8978	-46.0047	-55.1546	-66.0986
	-0.1804	-31.8631	-40.6637	-46.9056	-56.2246	-67.1791
	-0.1814	-32.4479	-41.4423	-47.8304	-57.3126	-68.2468
	-0.1824	-32.9728	-42.0768	-48.5581	-58.2719	-69.2263
	-0.1834	-33.4391	-42.7153	-49.3098	-59.2378	-70.2047
	-0.1844	-33.9198	-43.415	-50.1575	-60.1931	-71.1333
	-0.1854	-34.3895	-44.1243	-50.9267	-61.1766	-72.0733
	-0.1864	-34.9575	-44.8196	-51.779	-62.2176	-73.1466
	-0.1874	-35.4186	-45.5862	-52.6124	-63.2225	-74.1659
	-0.1884	-36.0053	-46.2991	-53.4634	-64.2738	-75.2553
	-0.1894	-36.5094	-47.0511	-54.3033	-65.3087	-76.2793
	-0.1904	-37.0127	-47.8907	-55.1527	-66.3566	-77.279
	-0.1914	-37.6155	-48.635	-56.0219	-67.4628	-78.3046
	-0.1924	-38.226	-49.4885	-56.915	-68.588	-79.3571
	-0.1934	-38.8505	-50.3197	-57.8167	-69.8107	-80.5817
	-0.1944	-39.4819	-51.1225	-58.8068	-70.9005	-81.7272
	-0.1954	-40.1375	-52.0189	-59.7032	-72.0622	-83.0324
	-0.1964	-40.8067	-52.8471	-60.782	-73.3867	-84.1785
	-0.1974	-41.4409	-53.8142	-61.8782	-74.5699	-85.3707
	-0.1984	-42.0427	-54.6906	-62.8608	-75.7913	-86.6248
	-0.1994	-42.825	-55.6968	-63.9672	-77.1643	-87.9877
	-0.2004	-43.4745	-56.5488	-65.0095	-78.429	-89.2822
	-0.2014	-44.2402	-57.4188	-66.0969	-79.6272	-90.5889
	-0.2024	-44.9608	-58.4444	-67.3002	-80.9836	-91.8117
	-0.2034	-45.5457	-59.5612	-68.5869	-82.4571	-93.113
	-0.2044	-46.1711	-60.4757	-69.6778	-83.8573	-94.455
	-0.2054	-47.0395	-61.4278	-70.9989	-85.0784	-95.9392
	-0.2064	-47.7346	-62.2563	-72.3354	-86.6388	-97.372
	-0.2074	-48.6432	-63.362	-73.5356	-87.9923	-98.6876
	-0.2084	-49.467	-64.286	-75.0571	-89.5067	-100.095
	-0.2094	-50.2876	-65.4382	-76.5408	-91.0331	-101.554

## Sheet: Figure 2f
Figure 2f
HER polarization curves under OEEF regulation	Pt SAs-graphene	Vg=−60V	Vg=−40V	Vg=−20V	Vg=0V	Vg=+20V	Vg=+40V	Vg=+60V	graphene	Vg=−60V	Vg=+60V
	E vs. RHE (V)	jHER (mA cm-2)							E vs. RHE (V)	jHER (mA cm-2)
	0.1031	0.09287	0.1006	1.08148	1.47994	0.3653	1.44467	0.98011	0.1011	-0.18173	-0.30062
	0.1001	0.10333	0.11195	1.02462	1.44247	0.37996	1.42882	0.96582	0.0999	-0.18142	-0.25174
	0.0971	0.0849	0.09197	0.98774	1.39097	0.3878	1.40813	0.95294	0.0986	-0.20236	-0.26288
	0.0941	0.0955	0.10345	0.96756	1.3331	0.39232	1.39192	0.93466	0.0974	-0.23003	-0.27861
	0.0911	0.07692	0.08333	0.9484	1.2564	0.37816	1.36608	0.91465	0.0961	-0.19123	-0.23115
	0.0881	0.06802	0.07368	0.94246	1.16489	0.36421	1.33319	0.88578	0.0949	-0.20544	-0.23655
	0.0851	0.06713	0.07273	0.9388	1.07106	0.37223	1.29385	0.85979	0.0936	-0.23342	-0.28374
	0.0821	0.07083	0.07675	0.92422	0.97544	0.36166	1.25075	0.8291	0.0924	-0.23911	-0.25161
	0.0791	0.0758	0.08212	0.88708	0.90679	0.36488	1.20472	0.7968	0.0911	-0.22824	-0.25018
	0.0761	0.10662	0.1155	0.81356	0.81894	0.33432	1.15432	0.76184	0.0899	-0.22	-0.25483
	0.0731	0.1181	0.12795	0.74996	0.7588	0.33283	1.09728	0.72746	0.0886	-0.2112	-0.20744
	0.0701	0.13118	0.14212	0.67518	0.68605	0.2948	1.03196	0.70025	0.0874	-0.25415	-0.21841
	0.0671	0.1486	0.16098	0.58846	0.63894	0.27157	0.9688	0.66655	0.0861	-0.21279	-0.21121
	0.0641	0.14973	0.16222	0.52074	0.59348	0.25456	0.90527	0.6378	0.0849	-0.18558	-0.17006
	0.0611	0.1613	0.17473	0.43374	0.54641	0.24155	0.84133	0.61558	0.0836	-0.18705	-0.18036
	0.0581	0.17987	0.19485	0.43154	0.49687	0.23849	0.77063	0.58907	0.0824	-0.22041	-0.14939
	0.0551	0.18698	0.20257	0.41198	0.42845	0.21749	0.70206	0.56671	0.0811	-0.18668	-0.16427
	0.0521	0.17132	0.1856	0.38142	0.35849	0.19228	0.63997	0.54322	0.0799	-0.1282	-0.14344
	0.0491	0.16932	0.18343	0.3531	0.28562	0.16487	0.5867	0.51982	0.0786	-0.1665	-0.15311
	0.0461	0.14318	0.15512	0.30842	0.24026	0.161	0.53182	0.48499	0.0774	-0.19589	-0.11561
	0.0431	0.1111	0.12037	0.2517	0.17273	0.13069	0.47538	0.45107	0.0761	-0.15844	-0.14985
	0.0401	0.05693	0.06168	0.20652	0.1102	0.12325	0.41344	0.41288	0.0749	-0.14361	-0.123
	0.0371	0.00035	0.00038	0.15914	0.0355	0.07925	0.35645	0.37271	0.0736	-0.17932	-0.09903
	0.0341	-0.0639	-0.06923	0.09644	-0.04238	0.1307	0.59324	0.63578	0.0724	-0.16647	-0.13621
	0.0311	-0.1057	-0.11452	0.03138	-0.17096	0.10268	0.481	0.524	0.0711	-0.13541	-0.09418
	0.0281	-0.15587	-0.16885	-0.0394	-0.26942	0.05816	0.3565	0.40124	0.0699	-0.10427	-0.07752
	0.0251	-0.20457	-0.2216	-0.12348	-0.36472	-0.0048	0.23558	0.27544	0.0686	-0.13806	-0.07262
	0.0221	-0.27937	-0.30263	-0.2085	-0.424	-0.09352	0.118	0.14258	0.0674	-0.11508	-0.05232
	0.0191	-0.3326	-0.36032	-0.2851	-0.43092	-0.19412	-0.0031	0.00692	0.0661	-0.10718	-0.0205
	0.0161	-0.42558	-0.46105	-0.35974	-0.45398	-0.3076	-0.13376	-0.1282	0.0649	-0.09244	-0.07912
	0.0131	-0.51338	-0.55617	-0.44592	-0.4387	-0.39982	-0.26722	-0.2831	0.0636	-0.14111	-0.0172
	0.0101	-0.58538	-0.63417	-0.51938	-0.44914	-0.54226	-0.41084	-0.46184	0.0624	-0.11539	-0.00605
	0.0071	-0.65902	-0.71393	-0.57416	-0.4604	-0.69262	-0.5549	-0.64628	0.0611	-0.08902	-0.05394
	0.0041	-0.76003	-0.82338	-0.61914	-0.51244	-0.81836	-0.7072	-0.85802	0.0599	-0.14102	-0.02732
	0.0011	-0.83352	-0.90298	-0.67978	-0.553	-0.9173	-0.88048	-1.0813	0.0586	-0.13844	-0.03167
	-0.0019	-0.9455	-1.02428	-0.7291	-0.65268	-1.04806	-1.07126	-1.31692	0.0574	-0.11977	-0.07098
	-0.0049	-1.07363	-1.16312	-0.81368	-0.73252	-1.16338	-1.28724	-1.58048	0.0561	-0.08567	-0.04536
	-0.0079	-1.1892	-1.2883	-0.93036	-0.87478	-1.28294	-1.53134	-1.84892	0.0549	-0.13188	-0.06485
	-0.0109	-1.29888	-1.40712	-1.06458	-0.99488	-1.46004	-1.79098	-2.15666	0.0536	-0.0878	-0.07359
	-0.0139	-1.44083	-1.56092	-1.2404	-1.10412	-1.6278	-2.05034	-2.47588	0.0524	-0.05506	-0.0365
	-0.0169	-1.53848	-1.66668	-1.3871	-1.1968	-1.79026	-2.32942	-2.82912	0.0511	-0.03965	-0.05333
	-0.0199	-1.62003	-1.75505	-1.54658	-1.2726	-1.97108	-2.62612	-3.20352	0.0499	-0.0328	-0.03144
	-0.0229	-1.73717	-1.88192	-1.73688	-1.36822	-2.1235	-2.9602	-3.6155	0.0486	-0.05221	-0.04158
	-0.0259	-1.8503	-2.0045	-1.9072	-1.48172	-2.28446	-3.3127	-4.0554	0.0474	-0.06427	-0.06061
	-0.0289	-2.0167	-2.18477	-2.08448	-1.62912	-2.47908	-3.68844	-4.53406	0.0461	-0.06412	-0.04165
	-0.0319	-2.19943	-2.38273	-2.2676	-1.79892	-2.71292	-4.05356	-5.03728	0.0449	-0.06671	-0.06347
	-0.0349	-2.40313	-2.6034	-2.47838	-2.03468	-2.985	-4.44646	-5.56924	0.0436	-0.06761	-0.09432
	-0.0379	-2.61523	-2.83318	-2.6886	-2.24388	-3.25958	-4.86672	-6.1375	0.0424	-0.08209	-0.05967
	-0.0409	-2.80617	-3.04	-2.95938	-2.5104	-3.5452	-5.3238	-6.73648	0.0411	-0.08394	-0.08729
	-0.0439	-3.00052	-3.25057	-3.23582	-2.76944	-3.82066	-5.82784	-7.3872	0.0399	-0.07777	-0.02808
	-0.0469	-3.19683	-3.46325	-3.56442	-3.05558	-4.10612	-6.36124	-8.06618	0.0386	-0.12247	-0.02812
	-0.0499	-3.43573	-3.72205	-3.88012	-3.34478	-4.40678	-6.9326	-8.80142	0.0374	-0.11286	-0.04382
	-0.0529	-3.6748	-3.98103	-4.2093	-3.69874	-4.77572	-7.52852	-9.577	0.0361	-0.083	-0.0412
	-0.0559	-3.9594	-4.28935	-4.53214	-4.09276	-5.1587	-8.19376	-10.3822	0.0349	-0.07252	-0.00823
	-0.0589	-4.24768	-4.60165	-4.89052	-4.56452	-5.62552	-8.88912	-11.2098	0.0336	-0.12006	0.01156
	-0.0619	-4.5588	-4.9387	-5.28446	-5.07492	-6.1033	-9.63972	-12.0823	0.0324	-0.10436	-0.00055
	-0.0649	-4.88878	-5.29618	-5.73846	-5.61818	-6.62536	-10.4348	-13.0118	0.0311	-0.10321	0.01497
	-0.0679	-5.20038	-5.63375	-6.16084	-6.19306	-7.20684	-11.2716	-13.9943	0.0299	-0.09277	0.02152
	-0.0709	-5.4927	-5.95043	-6.60372	-6.8059	-7.80524	-12.1638	-15.042	0.0286	-0.13405	-0.02091
	-0.0739	-5.79012	-6.27263	-7.07436	-7.47528	-8.50884	-13.0986	-16.1446	0.0274	-0.10362	0.01897
	-0.0769	-6.09703	-6.60513	-7.55662	-8.12216	-9.21828	-14.0716	-17.3116	0.0261	-0.07944	0.02318
	-0.0799	-6.42857	-6.96427	-8.0716	-8.8146	-10.0353	-15.0967	-18.5206	0.0249	-0.08624	-0.01109
	-0.0829	-6.77277	-7.33715	-8.61228	-9.5462	-10.8916	-16.1851	-19.808	0.0236	-0.1072	0.03768
	-0.0859	-7.14957	-7.74535	-9.20458	-10.313	-11.8316	-17.3309	-21.1421	0.0224	-0.05973	0.04439
	-0.0889	-7.57387	-8.20502	-9.83436	-11.124	-12.7599	-18.5491	-22.5417	0.0211	-0.07462	0.0098
	-0.0919	-8.01928	-8.68755	-10.4992	-11.9853	-13.7655	-19.8045	-23.9969	0.0199	-0.07324	0.06612
	-0.0949	-8.5029	-9.21148	-11.1553	-12.9212	-14.8138	-21.1055	-25.4808	0.0186	-0.06964	0.06147
	-0.0979	-8.99898	-9.7489	-11.8276	-13.8827	-15.9602	-22.4503	-27.0275	0.0174	-0.11494	0.02139
	-0.1009	-9.50463	-10.2967	-12.5119	-14.8698	-17.1417	-23.8798	-28.6325	0.0161	-0.12274	0.07376
	-0.1039	-10.0163	-10.851	-13.246	-15.929	-18.3821	-25.3522	-30.3096	0.0149	-0.11439	0.04865
	-0.1069	-10.5536	-11.4331	-14.0152	-17.0832	-19.7039	-26.893	-32.0421	0.0136	-0.08179	0.04359
	-0.1099	-11.0789	-12.0022	-14.8158	-18.2867	-21.0486	-28.4824	-33.8513	0.0124	-0.10174	0.08653
	-0.1129	-11.6578	-12.6293	-15.6563	-19.5443	-22.4812	-30.1338	-35.7167	0.0111	-0.09179	0.08464
	-0.1159	-12.2672	-13.2895	-16.5133	-20.8348	-23.89	-31.8567	-37.6444	0.0099	-0.12176	0.07902
	-0.1189	-12.8847	-13.9584	-17.3947	-22.1626	-25.4112	-33.6336	-39.6344	0.0086	-0.13127	0.09609
	-0.1219	-13.5183	-14.6448	-18.33	-23.5462	-26.9935	-35.49	-41.6889	0.0074	-0.0987	0.10708
	-0.1249	-14.1777	-15.3592	-19.3417	-24.9502	-28.7036	-37.3872	-43.8131	0.0061	-0.09236	0.09461
	-0.1279	-14.8388	-16.0754	-20.3928	-26.4008	-30.5271	-39.3546	-46.0011	0.0049	-0.04797	0.10017
	-0.1309	-15.5182	-16.8114	-21.4835	-27.8402	-32.4558	-41.3807	-48.2657	0.0036	-0.06486	0.13767
	-0.1339	-16.1997	-17.5496	-22.623	-29.3411	-34.4265	-43.4767	-50.6173	0.0024	-0.06553	0.1568
	-0.1369	-16.8772	-18.2836	-23.8227	-30.9036	-36.4352	-45.6464	-53.0406	0.0011	-0.05267	0.10477
	-0.1399	-17.5449	-19.007	-25.0325	-32.5326	-38.5509	-47.8891	-55.5596	-0.0002	-0.01071	0.13565
	-0.1429	-18.2295	-19.7487	-26.2884	-34.2253	-40.7648	-50.2	-58.1433	-0.0014	-0.03473	0.1117
	-0.1459	-18.9479	-20.5268	-27.5147	-35.9352	-43.0746	-52.569	-60.8258	-0.0027	-0.03944	0.091
	-0.1489	-19.6933	-21.3344	-28.7855	-37.754	-45.4074	-55.0085	-63.5801	-0.0039	-0.05309	0.12358
	-0.1519	-20.4786	-22.1851	-30.1279	-39.6562	-47.8177	-57.5191	-66.4127	-0.0052	-0.05033	0.10362
	-0.1549	-21.2442	-23.0145	-31.5127	-41.6073	-50.3043	-60.0978	-69.3224	-0.0064	-0.04839	0.11029
	-0.1579	-22.0246	-23.86	-32.9502	-43.632	-52.8871	-62.7412	-72.3061	-0.0077	-0.04642	0.08489
	-0.1609	-22.8208	-24.7225	-34.4259	-45.7252	-55.5697	-65.4512	-75.3643	-0.0089	-0.03609	0.07973
	-0.1639	-23.6516	-25.6226	-35.9542	-47.8651	-58.3345	-68.2222	-78.4987	-0.0102	-0.04938	0.1183
	-0.1669	-24.5204	-26.5638	-37.4982	-50.0738	-61.1348	-71.0814	-81.7016	-0.0114	-0.05303	0.07383
	-0.1699	-25.4279	-27.5469	-39.0834	-52.3384	-64.016	-74.0171	-85.0076	-0.0127	-0.05277	0.10777
	-0.1729	-26.3409	-28.536	-40.7145	-54.6597	-66.9302	-77.0069	-88.3869	-0.0139	-0.0688	0.10032
	-0.1759	-27.3105	-29.5864	-42.4224	-57.0277	-69.9282	-80.0587	-91.8631	-0.0152	-0.08311	0.05297
	-0.1789	-28.2891	-30.6466	-44.165	-59.3851	-73.0181	-83.1783	-95.4074	-0.0164	-0.08432	0.10094
	-0.1819	-29.3042	-31.7462	-45.9365	-61.8143	-76.2055	-86.3737	-99.033	-0.0177	-0.11179	0.10474
	-0.1849	-30.3259	-32.8531	-47.7158	-64.3072	-79.4763	-89.6151	-102.728	-0.0189	-0.12141	0.0343
	-0.1879	-31.3893	-34.0051	-49.5115	-66.816	-82.7977	-92.9117	-106.489	-0.0202	-0.10053	0.08092
	-0.1909	-32.4442	-35.1479	-51.3492	-69.3562	-86.1836	-96.2654	-110.322	-0.0214	-0.13677	0.05536
	-0.1939	-33.535	-36.3296	-53.228	-71.9398	-89.5726	-99.6505	-114.238	-0.0227	-0.1097	0.03576
	-0.1969	-34.6468	-37.534	-55.1143	-74.5353	-93.0517	-103.115	-118.22	-0.0239	-0.06733	0.07961
	-0.1999	-35.7765	-38.7578	-57.0427	-77.1545	-96.5813	-106.625	-122.272	-0.0252	-0.09118	0.06552
	-0.2029	-36.9177	-39.9941	-59.0082	-79.8166	-100.231	-110.189	-126.418	-0.0264	-0.11655	0.06536
	-0.2059	-38.0925	-41.2669	-60.9815	-82.5069	-103.874	-113.823	-130.621	-0.0277	-0.1152	0.10635
	-0.2089	-39.2932	-42.5677	-63.0056	-85.2672	-107.57	-117.5	-134.888	-0.0289	-0.14897	0.04726
	-0.2119	-40.5163	-43.8926	-65.0572	-88.0488	-111.213	-121.264	-139.227	-0.0302	-0.17974	0.0482
	-0.2149	-41.7091	-45.1848	-67.1386	-90.8972	-114.921	-125.053	-143.641	-0.0314	-0.15988	0.08489
	-0.2179	-42.9422	-46.5208	-69.2784	-93.787	-118.674	-128.91	-148.132	-0.0327	-0.10836	0.02853
	-0.2209	-44.166	-47.8465	-71.4051	-96.6907	-122.432	-132.802	-152.692	-0.0339	-0.15232	0.05115
	-0.2239	-45.3876	-49.1699	-73.6057	-99.5979	-126.238	-136.764	-157.35	-0.0352	-0.16082	0.06609
	-0.2269	-46.6137	-50.4982	-75.8279	-102.508	-130.119	-140.773	-162.084	-0.0364	-0.17162	0.05597
	-0.2299	-47.8706	-51.8599	-78.0548	-105.449	-134.066	-144.847	-166.892	-0.0377	-0.20203	0.02798
	-0.2329	-49.1655	-53.2626	-80.2811	-108.452	-138.081	-148.981	-171.747	-0.0389	-0.20956	0.0163
	-0.2359	-50.4918	-54.6994	-82.5388	-111.5	-142.153	-153.178	-176.69	-0.0402	-0.23662	0.03492
	-0.2389	-51.8308	-56.1501	-84.8597	-114.595	-146.234	-157.437	-181.691	-0.0414	-0.27621	0.0363
	-0.2419	-53.2124	-57.6467	-87.2015	-117.691	-150.34	-161.751	-186.759	-0.0427	-0.26235	-0.01442
	-0.2449	-54.6036	-59.154	-89.6018	-120.789	-154.481	-166.122	-191.879	-0.0439	-0.26702	-0.00612
	-0.2479	-56.0336	-60.703	-91.9656	-123.895	-158.619	-170.542	-197.075	-0.0452	-0.25603	0.01567
	-0.2509	-57.5066	-62.2988	-94.3756	-126.988	-162.811	-175.026	-202.349	-0.0464	-0.2668	-0.00338
	-0.2539	-59.0155	-63.9334	-96.7849	-130.114	-167.01	-179.544	-207.696	-0.0477	-0.31685	0.0018
	-0.2569	-60.5406	-65.5856	-99.2117	-133.296	-171.242	-184.143	-213.131	-0.0489	-0.27736	0.00829
	-0.2599	-62.0963	-67.271	-101.625	-136.508	-175.462	-188.797	-218.641	-0.0502	-0.2625	0.01994
	-0.2629	-63.6667	-68.9723	-104.069	-139.735	-179.676	-193.53	-224.233	-0.0514	-0.28371	0.02382
	-0.2659	-65.258	-70.6962	-106.561	-142.982	-183.855	-198.317	-229.897	-0.0527	-0.32736	0.01845
	-0.2689	-66.8742	-72.4471	-109.08	-146.24	-188.092	-203.141	-235.622	-0.0539	-0.29756	0.02702
	-0.2719	-68.4971	-74.2052	-111.611	-149.561	-192.399	-208.007	-241.43	-0.0552	-0.27538	-0.02321
	-0.2749	-70.1571	-76.0036	-114.141	-152.913	-196.789	-212.914	-247.291	-0.0564	-0.30874	0.02505
	-0.2779	-71.8011	-77.7845	-116.696	-156.323	-201.295	-217.88	-253.22	-0.0577	-0.31297	0.01738
	-0.2809	-73.4833	-79.6069	-119.226	-159.796	-205.892	-222.904	-259.237	-0.0589	-0.28624	-0.02332
	-0.2839	-75.2045	-81.4715	-121.768	-163.293	-210.518	-227.992	-265.335	-0.0602	-0.27541	0.02692
	-0.2869	-76.9625	-83.3761	-124.318	-166.905	-215.184	-233.159	-271.506	-0.0614	-0.30667	0.00312
	-0.2899	-78.7515	-85.3142	-126.901	-170.559	-219.908	-238.385	-277.767	-0.0627	-0.26445	0.01995
	-0.2929	-80.5775	-87.2923	-129.501	-174.303	-224.651	-243.681	-284.123	-0.0639	-0.27574	-0.00703
	-0.2959	-82.4228	-89.2914	-132.148	-178.049	-229.488	-249.039	-290.56	-0.0652	-0.31764	0.00753
	-0.2989	-84.3277	-91.355	-134.813	-181.9	-234.346	-254.454	-297.08	-0.0664	-0.28732	0.03758
	-0.3019	-86.2425	-93.4293	-137.536	-185.798	-239.218	-259.962	-303.675	-0.0677	-0.25312	0.01697
									-0.0689	-0.24747	0.00942
									-0.0702	-0.2553	0.05756
									-0.0714	-0.25011	0.04094
									-0.0727	-0.24882	-0.01747
									-0.0739	-0.27973	0.01682
									-0.0752	-0.26061	-0.00518
									-0.0764	-0.25197	-0.01711
									-0.0777	-0.27823	-0.00794
									-0.0789	-0.27214	0.01632
									-0.0802	-0.25873	0.0032
									-0.0814	-0.23379	0.03761
									-0.0827	-0.21106	0.00418
									-0.0839	-0.26782	0.04858
									-0.0852	-0.24312	0.03682
									-0.0864	-0.21861	0.02712
									-0.0877	-0.23274	0.05923
									-0.0889	-0.23603	0.0293
									-0.0902	-0.23305	0.04844
									-0.0914	-0.23594	0.03902
									-0.0927	-0.20917	0.02698
									-0.0939	-0.21018	0.06309
									-0.0952	-0.23433	0.0077
									-0.0964	-0.24782	0.04017
									-0.0977	-0.21182	0.02106
									-0.0989	-0.24095	-0.03726
									-0.1002	-0.2483	-0.01785
									-0.1014	-0.26626	-0.02967
									-0.1027	-0.26282	-0.06742
									-0.1039	-0.29717	-0.06361
									-0.1052	-0.27597	-0.02242
									-0.1064	-0.24005	-0.08518
									-0.1077	-0.25779	-0.08861
									-0.1089	-0.28526	-0.08132
									-0.1102	-0.30053	-0.12265
									-0.1114	-0.26976	-0.1383
									-0.1127	-0.31139	-0.15279
									-0.1139	-0.30233	-0.10858
									-0.1152	-0.28858	-0.11874
									-0.1164	-0.29103	-0.14744
									-0.1177	-0.33918	-0.11647
									-0.1189	-0.30733	-0.12512
									-0.1202	-0.27723	-0.1647
									-0.1214	-0.29147	-0.15056
									-0.1227	-0.336	-0.19165
									-0.1239	-0.34735	-0.19171
									-0.1252	-0.33059	-0.24567
									-0.1264	-0.38033	-0.25556
									-0.1277	-0.39797	-0.26159
									-0.1289	-0.41288	-0.26732
									-0.1302	-0.41792	-0.31159
									-0.1314	-0.41329	-0.33932
									-0.1327	-0.429	-0.38002
									-0.1339	-0.43983	-0.41747
									-0.1352	-0.44842	-0.47079
									-0.1364	-0.4328	-0.42805
									-0.1377	-0.42389	-0.43786
									-0.1389	-0.4763	-0.46865
									-0.1402	-0.49306	-0.47452
									-0.1414	-0.51567	-0.48761
									-0.1427	-0.52045	-0.52341
									-0.1439	-0.54397	-0.52353
									-0.1452	-0.54085	-0.54003
									-0.1464	-0.54861	-0.57729
									-0.1477	-0.54152	-0.54867
									-0.1489	-0.57974	-0.63645
									-0.1502	-0.61976	-0.66059
									-0.1514	-0.60489	-0.66953
									-0.1527	-0.61203	-0.72542
									-0.1539	-0.58948	-0.71938
									-0.1552	-0.65948	-0.77688
									-0.1564	-0.68176	-0.82935
									-0.1577	-0.69911	-0.86417
									-0.1589	-0.67806	-0.90618
									-0.1602	-0.73953	-0.92967
									-0.1614	-0.79298	-0.96783
									-0.1627	-0.81212	-0.99032
									-0.1639	-0.7902	-1.01426
									-0.1652	-0.79582	-1.03858
									-0.1664	-0.83298	-1.01556
									-0.1677	-0.82959	-1.07345
									-0.1689	-0.84797	-1.12447
									-0.1702	-0.87309	-1.16677
									-0.1714	-0.88159	-1.19436
									-0.1727	-0.92733	-1.23471
									-0.1739	-0.94929	-1.21082
									-0.1752	-1.02148	-1.26789
									-0.1764	-1.02329	-1.25882
									-0.1777	-1.05611	-1.31085
									-0.1789	-1.10535	-1.34076
									-0.1802	-1.09323	-1.41095
									-0.1814	-1.10744	-1.41298
									-0.1827	-1.16439	-1.486
									-0.1839	-1.1858	-1.5107
									-0.1852	-1.19389	-1.55145
									-0.1864	-1.20244	-1.63482
									-0.1877	-1.29791	-1.72609
									-0.1889	-1.36844	-1.79724
									-0.1902	-1.36955	-1.81842
									-0.1914	-1.40686	-1.87697
									-0.1927	-1.49717	-1.91542
									-0.1939	-1.53515	-1.97385
									-0.1952	-1.56662	-2.04164
									-0.1964	-1.60538	-2.1192
									-0.1977	-1.64623	-2.16714
									-0.1989	-1.68283	-2.19056
									-0.2002	-1.77264	-2.27076
									-0.2014	-1.79973	-2.38595
									-0.2027	-1.82732	-2.3942
									-0.2039	-1.91571	-2.4618
									-0.2052	-1.98065	-2.55853
									-0.2064	-2.0888	-2.60798
									-0.2077	-2.12609	-2.68315
									-0.2089	-2.17747	-2.76788
									-0.2102	-2.28276	-2.81079
									-0.2114	-2.32268	-2.92461
									-0.2127	-2.36132	-2.94818
									-0.2139	-2.43209	-3.01936
									-0.2152	-2.53414	-3.15397
									-0.2164	-2.58483	-3.19586
									-0.2177	-2.64448	-3.31224
									-0.2189	-2.71262	-3.39498
									-0.2202	-2.8045	-3.47485
									-0.2214	-2.90238	-3.56412
									-0.2227	-2.9427	-3.64056
									-0.2239	-2.97585	-3.70364
									-0.2252	-3.10088	-3.82332
									-0.2264	-3.20139	-3.88376
									-0.2277	-3.28867	-3.97868
									-0.2289	-3.32326	-4.02744
									-0.2302	-3.42826	-4.1625
									-0.2314	-3.54727	-4.24824
									-0.2327	-3.60445	-4.33452
									-0.2339	-3.661	-4.4757
									-0.2352	-3.79711	-4.54106
									-0.2364	-3.89552	-4.68398
									-0.2377	-3.94977	-4.78227
									-0.2389	-4.07785	-4.88308
									-0.2402	-4.23397	-5.0032
									-0.2414	-4.31339	-5.12408
									-0.2427	-4.41839	-5.19567
									-0.2439	-4.56036	-5.36298
									-0.2452	-4.64914	-5.51139
									-0.2464	-4.76006	-5.60408
									-0.2477	-4.82618	-5.79038
									-0.2489	-4.94336	-5.93926
									-0.2502	-5.05098	-6.03006
									-0.2514	-5.11183	-6.24158
									-0.2527	-5.25558	-6.33638
									-0.2539	-5.41195	-6.49214
									-0.2552	-5.51305	-6.68821
									-0.2564	-5.60352	-6.81165
									-0.2577	-5.71324	-7.004
									-0.2589	-5.87342	-7.15005
									-0.2602	-6.03983	-7.36073
									-0.2614	-6.14542	-7.5423
									-0.2627	-6.25329	-7.6992
									-0.2639	-6.41756	-7.91497
									-0.2652	-6.6103	-8.0875
									-0.2664	-6.72515	-8.28323
									-0.2677	-6.8428	-8.48309
									-0.2689	-7.04452	-8.70697
									-0.2702	-7.20336	-8.93212
									-0.2714	-7.34794	-9.16708
									-0.2727	-7.52502	-9.37571
									-0.2739	-7.70203	-9.58232
									-0.2752	-7.90461	-9.81974
									-0.2764	-8.06005	-10.0505
									-0.2777	-8.22361	-10.2578
									-0.2789	-8.40606	-10.4696
									-0.2802	-8.56664	-10.7372
									-0.2814	-8.7403	-10.9699
									-0.2827	-8.90277	-11.2532
									-0.2839	-9.07726	-11.5047
									-0.2852	-9.22612	-11.7318
									-0.2864	-9.40752	-12.0222
									-0.2877	-9.60129	-12.2798
									-0.2889	-9.83879	-12.5376
									-0.2902	-10.0186	-12.8181
									-0.2914	-10.2284	-13.0955
									-0.2927	-10.4868	-13.331
									-0.2939	-10.693	-13.6418
									-0.2952	-10.8639	-13.945
									-0.2964	-11.1406	-14.1727
									-0.2977	-11.3949	-14.4676
									-0.2989	-11.6252	-14.7669
									-0.3002	-11.8139	-15.0502
									-0.3014	-12.043	-15.3197

[truncated: 24 more sheets: Figure 2g, Figure 2h, Figure 2i, Figure 3b, Figure 4a, Figure 4b, Figure 4c, Figure 4d, Figure 4e, Figure 4f, Figure 4g, Figure 4h, Figure 4i, Figure 5a, Figure 5b, Figure 5c, Figure 5d, Figure 5e, Figure 5f, Figure 5g …]
